# Supplementary material for: The CXCL16/CXCR6 axis is linked to immune effector cell-associated neurotoxicity in chimeric antigen receptor (CAR) T cell therapy
Source: Genome Med. 2025 Jun 30;17:71. doi: 10.1186/s13073-025-01498-6 (PMC12210444; doi:10.1186/s13073-025-01498-6)
Supplement: Supplementary file 2 — Additional file 2: Supplementary tables. [file 13073_2025_1498_MOESM2_ESM.xlsx]

## Sheet: Overview SupplTables
Supplementary tables
Table S1: patient demographics and details
Table S2: Technical information on single-cell RNA sequencing
Table S3: Sequential multiplexed immunofluorescence staining protocol

## Sheet: TableS1
Sample ID	cohort	Lymphodepletion	CAR T cell product	Target	Costimulatory domain	Activation domain	CRS onset (day)	max. CRS grade	IL-6 (Serum) pg/ml at max. CRS grade	ICANS onset (day)	max. ICANS grade	ICANS Grade at CSF withdrawl	CSF analysis (day)	IL-6 (Serum) pg/ml	IL-6 (CSF) pg/ml	CSF protein (mg/l)	cell count/µl	blood brain barrier	OCB	lactate CSF (mmol/l)
control group (idiopathic intracranial hypertension, functional neurological disorder, multiple sclerosis)
1	1,2,3	NA	NA	NA	NA	NA	NA	NA	NA	NA	NA	NA	NA	NA	NA	200-500	0-4	0	1	1,3-2
2	1,2,3	NA	NA	NA	NA	NA	NA	NA	NA	NA	NA	NA	NA	NA	NA	200-500	0-4	0	1	NA
3	1,2,3	NA	NA	NA	NA	NA	NA	NA	NA	NA	NA	NA	NA	NA	NA	200-500	0-4	1	1	NA
4	1,2,3	NA	NA	NA	NA	NA	NA	NA	NA	NA	NA	NA	NA	NA	NA	200-500	0-4	1	1	1,3-2
5	2.3	NA	NA	NA	NA	NA	NA	NA	NA	NA	NA	NA	NA	NA	NA	200-500	0-4	0	1	2,1-3,2
6	2.3	NA	NA	NA	NA	NA	NA	NA	NA	NA	NA	NA	NA	NA	NA	200-500	0-4	0	1	1,3-2,0
7	2.3	NA	NA	NA	NA	NA	NA	NA	NA	NA	NA	NA	NA	NA	NA	200-500	0-4	0	1	1,3-2,0
8	3	NA	NA	NA	NA	NA	NA	NA	NA	NA	NA	NA	NA	NA	NA	200-500	0-4	0	2	1,3-2,0
9	3	NA	NA	NA	NA	NA	NA	NA	NA	NA	NA	NA	NA	NA	NA	501-1000	0-4	1	2	1,3-2,0
10	3	NA	NA	NA	NA	NA	NA	NA	NA	NA	NA	NA	NA	NA	NA	200-500	0-4	0	3	1,3-2,0
11	3	NA	NA	NA	NA	NA	NA	NA	NA	NA	NA	NA	NA	NA	NA	200-500	2025-10-05	0	2	1,3-2,0
12	3	NA	NA	NA	NA	NA	NA	NA	NA	NA	NA	NA	NA	NA	NA	200-500	2025-10-05	0	2	1,3-2,0
13	3	NA	NA	NA	NA	NA	NA	NA	NA	NA	NA	NA	NA	NA	NA	200-500	0-4	0	1	1,3-2,0
14	3	NA	NA	NA	NA	NA	NA	NA	NA	NA	NA	NA	NA	NA	NA	200-500	2025-10-05	0	2	2,1-3,2
15	3	NA	NA	NA	NA	NA	NA	NA	NA	NA	NA	NA	NA	NA	NA	200-500	0-4	1	2	1,3-2,1
age (19 - 59 years)	1=scRNASeq															mean+/-SD	mean+/-SD	0=normal	1: no bands in CSF + serum	mean+/-SD
sex (f=10; m=5)	2= FACS															445+/-178	3+/-2	1=disruption	2: OCB in CSF	1,6+/-0,3
	3=ELISA																		3: OCB in CSF+serum + additional CSF bands
study group (diffuse large cell B cell lymphoma, B-precursor acute lymphoblastic leukemia, highly malignant agressive B-cell lymphoma, mantel cell lymphoma, multiple myeloma)
Pt 1-1	1.3		Brexu-Cel	Anti-CD19 scFv (FMC63)	CD28	CD3zeta	+3	0	NA	NA	NA	NA	-6	NA	NA	200-500	0-4	1	1	NA
Pt 1-2	1.3	Cyc/Fludarabin	Brexu-Cel	Anti-CD19 scFv (FMC63)	CD28	CD3zeta	+3	2	2001-5000	+6	4	4	+7	501-1000	1001-2000	>10000	0-4	1	1	3,3-5,2
Pt 1-3	1.3		Brexu-Cel	Anti-CD19 scFv (FMC63)	CD28	CD3zeta	+3	0	2001-5000	+6	1	1	+10	0-30	0-30	1001-2000	0-4	1	1	3,3-5,2
Pt 2	1.3	Cyc/Fludarabin	Axi-Cel	Anti-CD19 scFv (FMC63)	CD28	CD3zeta	+5	2	1001-2000	+7	1	1	+7	101-500	101-500	501-1000	2025-10-05	1	1	2,1-3,2
Pt 3	1.3	Cyc/Fludarabin	Axi-Cel	Anti-CD19 scFv (FMC63)	CD28	CD3zeta	+1	2	2001-5000	+5	2	2	+8	0-30	101-500	1001-2000	2025-10-05	1	1	2,1-3,2
Pt 4	1,2,3	Cyc/Fludarabin	Axi-Cel	Anti-CD19 scFv (FMC63)	CD28	CD3zeta	+3	3	>10000	+8	2	1	+13	501-1000	101-500	501-1000	0-4	1	1	3,3-5,2
Pt 5	1,2,3	Cyc/Fludarabin	Axi-Cel	Anti-CD19 scFv (FMC63)	CD28	CD3zeta	+3	3	5001-10000	+5	3	2	+11	0-30	31-100	1001-2000	2025-10-05	1	1	3,3-5,2
Pt 6-1	3	Cyc/Fludarabin	Brexu-Cel	Anti-CD19 scFv (FMC63)	CD28	CD3zeta	+3	3	>10000	+7	4	4	+9	31-100	NA	200-500	0-4	1	1	2,1-3,2
Pt 6-2	2.3		Brexu-Cel	Anti-CD19 scFv (FMC63)	CD28	CD3zeta	+3	3	>10000	+7	2	2	+37	1001-2000	501-1000	501-1000	0-4	1	1	2,1-3,2
Pt 7	2.3	Cyc/Fludarabin	Brexu-Cel	Anti-CD19 scFv (FMC63)	CD28	CD3zeta	+5	2	1001-2000	+7	1	1	+8	31-100	NA	1001-2000	2025-10-05	1	1	2,1-3,2
Pt 8	2.3	Cyc/Fludarabin	Axi-Cel	Anti-CD19 scFv (FMC63)	CD28	CD3zeta	+2	2	2001-5000	+8	2	2	+8	101-500	31-100	501-1000	2025-10-05	1	1	2,1-3,2
Pt 9	2.3	Cyc/Fludarabin	Axi-Cel	Anti-CD19 scFv (FMC63)	CD28	CD3zeta	+1	1	101-500	+5	1	2	+5	101-500	501-1000	2001-5000	0-4	1	1	2,1-3,2
Pt 10	2	Cyc/Fludarabin	Cilta-cel	Anti-BCMA	4-1BB	CD3zeta	+5	2	NA	+21	2	2	+50	31-100	501-1000	2001-5000	0-4	1	1	2,1-3,2
Pt 11	4	Cyc/Fludarabin	Axi-Cel	Anti-CD19 scFv (FMC63)	CD28	CD3zeta	+4	1	31-100	+4	4	4	+5	31-100	NA	2001-5000	0-4	1	1	3,3-5,2
age (34 - 78 years)	1=scRNASeq								mean+/-SD					mean+/-SD	mean+/-SD	mean+/-SD	mean+/-SD	0=normal	1: no bands in CSF + serum	mean+/-SD
sex (f=3; m=8)	2= FACS								8175+/-11064					255+/-338	451+/-348	2104+/-2681	4+/-3	1=disruption	2: OCB in CSF	3,5+/-1,2
	3=ELISA																		3: OCB in CSF+serum + additional CSF bands
	4=autopsy

## Sheet: Table S2
scRNA-seq
	CSF sample	10x Genomics scRNA-seq kit version	Sequencing Strategy	cell numbers	UMI per cell	mean mitochondrial (%)	contamination fraction (rho value)
	Pt 1-1	5’ kit v2	NextSeq2000 28-10-10-90	52	52115	3.839	0.01
	Pt 1-2	5’ kit v2	NextSeq2000 28-10-10-90	156	25431	5.737	0.01
	Pt 1-3	5’ kit v2	NextSeq2000 28-10-10-90	637	31012	5.237	0.01
	Pt 2	5’ kit v2	NextSeq2000 28-10-10-90	3255	25577	7.559	0.01
	Pt 3	5’ kit v2	NextSeq2000 28-10-10-90	980	25571	13.8977	0.179
	Pt 4	5’ kit v2	NextSeq2000 28-10-10-90	630	31889	12.515	0.01
	Pt 5	5’ kit v2	NextSeq2000 28-10-10-90	1585	21004	4.415	0.024
	IIH1	5’ kit v2	NextSeq2000 28-10-10-90	1319	27693	2.541	0.01
	IIH2	5’ kit v2	NextSeq2000 28-10-10-90	1117	27693	2.541	0.01
	IIH3	5’ kit v2	NextSeq2000 28-10-10-90	848	27693	2.541	0.01
	IIH4	5’ kit v2	NextSeq2000 28-10-10-90	229	34800	2.62834	0.01
sum				10756
mean				1075.6	27836.3	5.9612	0.0283
sd				887.224	3912.46	4.18542	0.0531331
sem				280.565	1237.23	1.32355	0.0168021
scTCR-seq
sample	Sequencing Strategy	Number of Cells With Productive V-J Spanning Pair
Pt 1-1	NextSeq2000 28-10-10-90	30
Pt 1-2	NextSeq2000 28-10-10-90	117
Pt 1-3	NextSeq2000 28-10-10-90	80
Pt 2	NextSeq2000 28-10-10-90	2356
Pt 3	NextSeq2000 28-10-10-90	680
Pt 4	NextSeq2000 28-10-10-90	348
Pt 5	NextSeq2000 28-10-10-90	1006
IIH1	NextSeq2000 28-10-10-90	1048.69
IIH2	NextSeq2000 28-10-10-90	888.09
IIH3	NextSeq2000 28-10-10-90	674.217
IIH4	NextSeq2000 28-10-10-90	na
VisiumHD
10x Genomics kit version	Number of 8 µm binned squares under tissue	Mean reads per 8 µm bin	Mean UMIs per 8 µm bin	Total genes detected	Sequencing Strategy
VisiumHD Spatial for FFPE Gene Expression Kit, Human Transcriptome	302297	929.8	66.7	17882	Nextseq2000 45-10-10-50

## Sheet: Table S3
Antigen	Primary antibody				TSA fluorophore
	Clone	Manufacturer	Catalog no.	Dilution	Kit and catalog no.	Manufacturer	Fluorophore	Dilution
CXCR6	EPR24686-113	Abcam	ab273116	1 : 200	1X Opal Anti-Ms + Rb HRP Kit (ARH1001EA)	Akoya Biosciences	Opal480	1 : 200
CXCL16	EPR25370-42	Abcam	ab307694	1 : 200	1X Opal Anti-Ms + Rb HRP Kit (ARH1001EA)	Akoya Biosciences	Opal520	1 : 200
IL-18	Polyclonal	Abcam	ab191152	1 : 100	1X Opal Anti-Ms + Rb HRP Kit (ARH1001EA)	Akoya Biosciences	Opal570	1 : 200
CD11b	EPR1344	Abcam	ab133357	1 : 200	1X Opal Anti-Ms + Rb HRP Kit (ARH1001EA)	Akoya Biosciences	Opal620	1 : 200
Ki67	Polyclonal	Abcam	ab15580	1 : 200	1X Opal Anti-Ms + Rb HRP Kit (ARH1001EA)	Akoya Biosciences	Opal690	1 : 200
CD3	SP7	Abcam	ab16669	1 : 100	1X Opal Anti-Ms + Rb HRP Kit (ARH1001EA)	Akoya Biosciences	Opal780	1 : 200
