# Supplementary material for: The CXCL16/CXCR6 axis is linked to immune effector cell-associated neurotoxicity in chimeric antigen receptor (CAR) T cell therapy
Source: Genome Med. 2025 Jun 30;17:71. doi: 10.1186/s13073-025-01498-6 (PMC12210444; doi:10.1186/s13073-025-01498-6)
Supplement: Supplementary file 3 — Additional file 3: Source data of figures. [file 13073_2025_1498_MOESM3_ESM.xlsx]

## Sheet: Figure 1B
Source data Figure 1B - Proportions of cells split by samples.
Cell type	Pt1_pre-CART_infusion	Pt1_ICANS_onset	Pt1_ICANS_remission	Pt2	Pt3	Pt4	Pt5	IIH1	IIH2	IIH3	IIH4
CAM	0.175	0	0.211735	0.031968	0.0331675	0.0444444	0.181703	0.0439727	0.0832587	0.0707547	0.0655022
Proliferating	0	0.129032	0.0535714	0.0804196	0.0281924	0.0606061	0.00757098	0.00075815	0.000895255	0	0.00436681
CD8	0.225	0.290323	0.130102	0.230769	0.155887	0.10303	0.214511	0.178165	0.179946	0.162736	0.144105
CD4	0.25	0.290323	0.339286	0.325674	0.456053	0.438384	0.343218	0.561789	0.506714	0.554245	0.49345
Cytotoxic CD4	0.325	0.290323	0.19898	0.316184	0.308458	0.333333	0.208833	0.174375	0.169203	0.162736	0.209607
DC	0.025	0	0.0663265	0.014985	0.0182421	0.020202	0.044164	0.0409401	0.0599821	0.0495283	0.0829694

## Sheet: Figure 1C
Source data Figure 1C - Volcano plot depicting changes in cell type abundances in ICANS_onset (N = 5) versus IIH (N = 4).
Cell type	LogFC	P.Value	adj.P.Val
Proliferating	4.06408	0.0047307	0.0283842
CD4	-1.21942	0.0491623	0.123883
DC	-0.675108	0.0619414	0.123883
Cytotoxic CD4	0.789391	0.0941689	0.141253
CD8	-0.0648743	0.68923	0.827076
CAM	-0.637968	0.851874	0.851874

## Sheet: Figure 1F
Source data Figure 1F - Fraction of CAR_transcript- expressing cells per sample stratified by cell types.
CAR_transcript+ cells (%)	Group	Cluster	Sample
0	ICANS_onset	CAM	ICANS1
1.5625	ICANS_onset	CAM	ICANS2
0	ICANS_onset	CAM	ICANS3
0	ICANS_onset	CAM	ICANS4
2.77778	ICANS_onset	CAM	ICANS5
0	IIH	CAM	IIH1
0	IIH	CAM	IIH2
0	IIH	CAM	IIH3
0	IIH	CAM	IIH4
25	ICANS_onset	Proliferating	ICANS1
31.0559	ICANS_onset	Proliferating	ICANS2
29.4118	ICANS_onset	Proliferating	ICANS3
30	ICANS_onset	Proliferating	ICANS4
16.6667	ICANS_onset	Proliferating	ICANS5
0	IIH	Proliferating	IIH1
0	IIH	Proliferating	IIH2
0	IIH	Proliferating	IIH3
0	IIH	Proliferating	IIH4
33.3333	ICANS_onset	CD8	ICANS1
14.9351	ICANS_onset	CD8	ICANS2
15.9574	ICANS_onset	CD8	ICANS3
15.6863	ICANS_onset	CD8	ICANS4
8.52941	ICANS_onset	CD8	ICANS5
0	IIH	CD8	IIH1
0	IIH	CD8	IIH2
0	IIH	CD8	IIH3
0	IIH	CD8	IIH4
22.2222	ICANS_onset	CD4	ICANS1
27.3006	ICANS_onset	CD4	ICANS2
43.2727	ICANS_onset	CD4	ICANS3
23.9631	ICANS_onset	CD4	ICANS4
17.4632	ICANS_onset	CD4	ICANS5
0	IIH	CD4	IIH1
0	IIH	CD4	IIH2
0	IIH	CD4	IIH3
0	IIH	CD4	IIH4
22.2222	ICANS_onset	Cytotoxic CD4	ICANS1
33.9652	ICANS_onset	Cytotoxic CD4	ICANS2
49.4624	ICANS_onset	Cytotoxic CD4	ICANS3
22.4242	ICANS_onset	Cytotoxic CD4	ICANS4
22.0544	ICANS_onset	Cytotoxic CD4	ICANS5
0	IIH	Cytotoxic CD4	IIH1
0	IIH	Cytotoxic CD4	IIH2
0	IIH	Cytotoxic CD4	IIH3
0	IIH	Cytotoxic CD4	IIH4
0	ICANS_onset	DC	ICANS1
3.33333	ICANS_onset	DC	ICANS2
54.5455	ICANS_onset	DC	ICANS3
10	ICANS_onset	DC	ICANS4
2.85714	ICANS_onset	DC	ICANS5
0	IIH	DC	IIH1
0	IIH	DC	IIH2
0	IIH	DC	IIH3
0	IIH	DC	IIH4

## Sheet: Figure 1G
Source data Figure 1G - Fraction of CXCR6- expressing cells per sample stratified by cell types.
CXCR6+ cells (%)	Group	Cell type	Sample
0	ICANS_onset	CAM	ICANS1
3.125	ICANS_onset	CAM	ICANS2
5	ICANS_onset	CAM	ICANS3
0	ICANS_onset	CAM	ICANS4
6.59722	ICANS_onset	CAM	ICANS5
0	IIH	CAM	IIH1
0	IIH	CAM	IIH2
0	IIH	CAM	IIH3
0	IIH	CAM	IIH4
25	ICANS_onset	Proliferating	ICANS1
29.1925	ICANS_onset	Proliferating	ICANS2
58.8235	ICANS_onset	Proliferating	ICANS3
23.3333	ICANS_onset	Proliferating	ICANS4
33.3333	ICANS_onset	Proliferating	ICANS5
0	IIH	Proliferating	IIH1
0	IIH	Proliferating	IIH2
0	IIH	Proliferating	IIH3
0	IIH	Proliferating	IIH4
33.3333	ICANS_onset	CD8	ICANS1
25.3247	ICANS_onset	CD8	ICANS2
45.7447	ICANS_onset	CD8	ICANS3
25.4902	ICANS_onset	CD8	ICANS4
21.4706	ICANS_onset	CD8	ICANS5
9.78723	IIH	CD8	IIH1
13.9303	IIH	CD8	IIH2
15.942	IIH	CD8	IIH3
15.1515	IIH	CD8	IIH4
44.4444	ICANS_onset	CD4	ICANS1
33.1288	ICANS_onset	CD4	ICANS2
46.1818	ICANS_onset	CD4	ICANS3
21.659	ICANS_onset	CD4	ICANS4
41.5441	ICANS_onset	CD4	ICANS5
0.809717	IIH	CD4	IIH1
1.06007	IIH	CD4	IIH2
5.31915	IIH	CD4	IIH3
6.19469	IIH	CD4	IIH4
44.4444	ICANS_onset	Cytotoxic CD4	ICANS1
57.346	ICANS_onset	Cytotoxic CD4	ICANS2
73.6559	ICANS_onset	Cytotoxic CD4	ICANS3
32.7273	ICANS_onset	Cytotoxic CD4	ICANS4
55.8912	ICANS_onset	Cytotoxic CD4	ICANS5
13.0435	IIH	Cytotoxic CD4	IIH1
7.40741	IIH	Cytotoxic CD4	IIH2
35.5072	IIH	Cytotoxic CD4	IIH3
20.8333	IIH	Cytotoxic CD4	IIH4
0	ICANS_onset	DC	ICANS1
3.33333	ICANS_onset	DC	ICANS2
45.4545	ICANS_onset	DC	ICANS3
20	ICANS_onset	DC	ICANS4
5.71429	ICANS_onset	DC	ICANS5
0	IIH	DC	IIH1
1.49254	IIH	DC	IIH2
0	IIH	DC	IIH3
5.26316	IIH	DC	IIH4

## Sheet: Figure 1H
Source data Figure 1H - Differential gene expression analysis showing up- and down-regulated genes across all six cell types between ICANS_onset (N = 5) versus IIH (N = 4) samples.
gene	p_val	avg_log2FC	pct.1	pct.2	p_val_adj	idents
CD74	9.66709e-57	-1.72604	0.919	1	1.69464e-52	CAM
HLA-DRB5	1.74965e-49	-1.77359	0.487	0.938	3.06713e-45	CAM
HLA-DPA1	1.93057e-48	-1.63021	0.779	0.982	3.38429e-44	CAM
F13A1	4.38331e-41	3.00198	0.716	0.19	7.68395e-37	CAM
HLA-DRA	9.36481e-39	-1.26602	0.868	0.982	1.64165e-34	CAM
HLA-DRB1	1.56971e-37	-1.20363	0.726	0.973	2.75171e-33	CAM
EMP3	6.07706e-33	-2.47223	0.355	0.774	1.06531e-28	CAM
HLA-DQB1	3.53162e-32	-1.17903	0.289	0.81	6.19094e-28	CAM
JUN	8.3031e-30	-3.65335	0.048	0.407	1.45553e-25	CAM
FTH1	8.30981e-30	-1.17945	0.972	1	1.45671e-25	CAM
RPS4X	1.07103e-27	-0.968683	0.779	0.978	1.87752e-23	CAM
HLA-DPB1	9.77238e-27	-0.960884	0.787	0.96	1.7131e-22	CAM
TUBA1A	9.2399e-26	-2.00977	0.127	0.518	1.61975e-21	CAM
HLA-DQA1	2.0308e-25	-1.14737	0.35	0.77	3.55999e-21	CAM
H3-3B	3.37245e-25	-1.08454	0.528	0.894	5.9119e-21	CAM
STAT1	4.80688e-25	4.59616	0.404	0.022	8.42645e-21	CAM
GAPDH	9.86147e-24	-0.786961	0.827	0.996	1.72872e-19	CAM
CD163	2.40834e-23	4.29405	0.406	0.04	4.22182e-19	CAM
MRC1	5.15236e-23	5.24689	0.371	0.018	9.03209e-19	CAM
NAPSB	1.08009e-22	-3.66437	0.02	0.283	1.8934e-18	CAM
RNASE1	2.13214e-22	2.26808	0.49	0.093	3.73764e-18	CAM
FXYD5	3.89474e-22	-1.34042	0.317	0.721	6.82748e-18	CAM
GSTP1	9.61694e-22	-1.23127	0.266	0.704	1.68585e-17	CAM
RPL10	1.30741e-21	-0.672765	0.977	1	2.29189e-17	CAM
PTMA	6.23837e-21	-0.680489	0.751	0.996	1.09359e-16	CAM
SYNGR2	1.58155e-20	-1.7627	0.107	0.442	2.77246e-16	CAM
RPS3A	6.47326e-20	-0.910205	0.716	0.956	1.13476e-15	CAM
BRI3	9.63609e-20	2.32261	0.52	0.181	1.68921e-15	CAM
RPL8	1.26633e-19	-0.766439	0.764	0.969	2.21988e-15	CAM
EEF1A1	2.58497e-18	-0.639017	0.931	1	4.53145e-14	CAM
SRGN	2.0187e-17	-1.20248	0.624	0.854	3.53878e-13	CAM
RPS4Y1	5.28201e-17	2.95301	0.338	0.04	9.25937e-13	CAM
PLAUR	6.50378e-17	-2.19579	0.084	0.354	1.14011e-12	CAM
PCBP1	1.04538e-16	-0.923863	0.287	0.677	1.83255e-12	CAM
ACTG1	1.50316e-16	-0.838302	0.673	0.925	2.63505e-12	CAM
RPS8	3.2345e-16	-0.658753	0.886	0.991	5.67008e-12	CAM
S100A10	3.34632e-16	-1.54466	0.325	0.633	5.8661e-12	CAM
RPLP0	3.36792e-16	-0.714503	0.789	0.973	5.90396e-12	CAM
BMP2K	8.26892e-16	3.87459	0.292	0.027	1.44954e-11	CAM
MARCO	1.06782e-15	2.4413	0.401	0.102	1.87188e-11	CAM
YWHAB	2.57284e-15	-0.885289	0.292	0.673	4.51019e-11	CAM
MYL6	3.9615e-15	-0.680232	0.678	0.938	6.94451e-11	CAM
ZEB2	4.80818e-15	2.27397	0.447	0.164	8.42874e-11	CAM
MARCKS	5.61038e-15	2.55108	0.373	0.093	9.835e-11	CAM
DPYD	7.3594e-15	2.65756	0.378	0.102	1.2901e-10	CAM
MT-RNR2	8.13471e-15	1.22644	0.86	0.823	1.42602e-10	CAM
LYVE1	9.70767e-15	2.4249	0.437	0.159	1.70175e-10	CAM
EIF1	1.51619e-14	-0.661592	0.642	0.951	2.65788e-10	CAM
FKBP5	1.56056e-14	3.52006	0.287	0.035	2.73566e-10	CAM
ACTB	2.84031e-14	-0.552148	0.99	1	4.97907e-10	CAM
HSP90AB1	3.70401e-14	-0.934511	0.447	0.783	6.49313e-10	CAM
QKI	3.92956e-14	2.79716	0.317	0.058	6.88852e-10	CAM
MT2A	4.09343e-14	1.3136	0.482	0.181	7.17579e-10	CAM
FCGBP	6.83056e-14	2.8953	0.373	0.106	1.1974e-09	CAM
PLTP	7.32163e-14	3.41818	0.284	0.04	1.28348e-09	CAM
SELENOP	8.88785e-14	2.05174	0.452	0.177	1.55804e-09	CAM
ARPC3	2.04012e-13	-0.568133	0.627	0.96	3.57634e-09	CAM
RHOB	2.28378e-13	-1.23797	0.216	0.504	4.00347e-09	CAM
TIMP1	3.03651e-13	-1.65653	0.218	0.509	5.323e-09	CAM
MDM2	3.089e-13	4.00548	0.254	0.027	5.41502e-09	CAM
PYGL	3.26794e-13	3.32741	0.269	0.035	5.7287e-09	CAM
FAU	3.97921e-13	-0.523855	0.85	0.987	6.97555e-09	CAM
RNF213	4.22577e-13	2.76798	0.302	0.058	7.40778e-09	CAM
ITM2B	4.77053e-13	-0.698879	0.594	0.863	8.36274e-09	CAM
SLC25A6	7.47434e-13	-0.674285	0.424	0.805	1.31025e-08	CAM
HERPUD1	9.21587e-13	-1.25168	0.211	0.491	1.61554e-08	CAM
RPL5	1.4352e-12	-0.639789	0.68	0.951	2.5159e-08	CAM
FCHSD2	1.58977e-12	2.88139	0.269	0.04	2.78686e-08	CAM
RPL6	1.80818e-12	-0.62555	0.688	0.912	3.16973e-08	CAM
LGALS1	1.81063e-12	-0.970776	0.34	0.637	3.17403e-08	CAM
RPS7	2.30243e-12	-0.61645	0.759	0.965	4.03615e-08	CAM
TMSB4X	3.05551e-12	0.732464	0.891	0.978	5.3563e-08	CAM
HLA-DMA	4.08423e-12	-0.545859	0.48	0.823	7.15965e-08	CAM
NEAT1	5.14206e-12	2.48443	0.391	0.159	9.01403e-08	CAM
SNHG29	5.29574e-12	-0.89041	0.289	0.597	9.28343e-08	CAM
KCTD12	6.70722e-12	2.87995	0.269	0.049	1.17578e-07	CAM
RPSA	8.37652e-12	-0.815548	0.444	0.77	1.4684e-07	CAM
ATP6V0B	8.37992e-12	-0.961071	0.234	0.518	1.469e-07	CAM
LRMDA	1.18622e-11	2.20433	0.348	0.111	2.07945e-07	CAM
CST3	1.53626e-11	-0.637622	0.886	0.96	2.69306e-07	CAM
RUNX1	1.98457e-11	2.68539	0.259	0.044	3.47895e-07	CAM
VAMP5	1.99852e-11	2.70312	0.292	0.071	3.5034e-07	CAM
ATP6V0C	2.04935e-11	-0.801873	0.251	0.553	3.5925e-07	CAM
HLA-DQA2	2.27936e-11	-1.22997	0.081	0.292	3.99571e-07	CAM
H4C3	3.22648e-11	-1.43104	0.135	0.367	5.65603e-07	CAM
FOS	3.39564e-11	-1.05828	0.472	0.681	5.95255e-07	CAM
DAB2	3.95863e-11	2.8254	0.264	0.053	6.93947e-07	CAM
IL32	4.35677e-11	1.87804	0.358	0.115	7.63742e-07	CAM
RPS2	5.69401e-11	-0.584501	0.66	0.938	9.98161e-07	CAM
TUBA1B	6.12544e-11	-1.16187	0.406	0.695	1.07379e-06	CAM
YBX1	6.44983e-11	-0.510756	0.596	0.938	1.13066e-06	CAM
MS4A4A	7.28516e-11	1.95149	0.368	0.137	1.27709e-06	CAM
GNAI2	7.68601e-11	1.49539	0.462	0.226	1.34736e-06	CAM
ANXA1	9.28415e-11	-1.17074	0.231	0.491	1.62751e-06	CAM
CD37	1.12002e-10	-0.866828	0.279	0.571	1.9634e-06	CAM
CTSC	1.15421e-10	1.93721	0.358	0.133	2.02334e-06	CAM
RHOA	1.33694e-10	-0.618377	0.637	0.898	2.34365e-06	CAM
S100A9	1.46246e-10	1.7292	0.398	0.15	2.5637e-06	CAM
EEF1B2	1.79834e-10	-0.584516	0.607	0.872	3.15249e-06	CAM
C5AR1	1.81906e-10	-1.02584	0.213	0.46	3.18881e-06	CAM
VIM	1.85331e-10	-1.09162	0.566	0.735	3.24885e-06	CAM
TGFB1	2.0973e-10	2.13923	0.32	0.102	3.67656e-06	CAM
GABARAP	2.30989e-10	-0.443825	0.444	0.841	4.04923e-06	CAM
EPB41L3	2.35089e-10	2.00548	0.31	0.088	4.1211e-06	CAM
CYBA	3.39184e-10	-0.497312	0.629	0.889	5.9459e-06	CAM
LAPTM4A	4.36368e-10	-1.16444	0.142	0.367	7.64953e-06	CAM
RPS2P5	4.99656e-10	-0.780964	0.213	0.487	8.75897e-06	CAM
CLIC1	5.58149e-10	-0.594777	0.477	0.792	9.78436e-06	CAM
SERPINA1	6.85752e-10	-0.760053	0.228	0.496	1.20212e-05	CAM
CCL5	6.8646e-10	2.19248	0.287	0.08	1.20336e-05	CAM
CXCL16	8.6491e-10	-1.05645	0.183	0.42	1.51619e-05	CAM
SMAP2	9.38533e-10	1.80478	0.338	0.119	1.64525e-05	CAM
C1orf162	9.58951e-10	1.45865	0.487	0.292	1.68104e-05	CAM
CD9	9.87175e-10	-1.53884	0.086	0.274	1.73052e-05	CAM
TPI1	1.25147e-09	-0.601574	0.426	0.743	2.19383e-05	CAM
CEBPB	1.26126e-09	2.42052	0.272	0.075	2.21099e-05	CAM
RPS27L	1.2955e-09	1.84363	0.358	0.146	2.27101e-05	CAM
RPS27A	1.49109e-09	-0.508289	0.863	0.978	2.61388e-05	CAM
RPL18	1.60556e-09	-0.510294	0.761	0.973	2.81454e-05	CAM
FCER1G	2.21207e-09	-0.366967	0.728	0.916	3.87776e-05	CAM
RPLP1	2.35067e-09	-0.381275	0.964	0.996	4.12072e-05	CAM
C1QA	3.30356e-09	1.09049	0.812	0.642	5.79114e-05	CAM
PPIA	3.75908e-09	-0.388609	0.591	0.925	6.58966e-05	CAM
GNAS	3.80917e-09	1.52006	0.426	0.226	6.67748e-05	CAM
S100A6	5.08491e-09	-1.05349	0.525	0.69	8.91384e-05	CAM
TMBIM6	5.70923e-09	-0.703571	0.315	0.588	0.000100083	CAM
CD81	7.92303e-09	1.63382	0.353	0.146	0.000138891	CAM
SLC8A1	1.46762e-08	1.91554	0.272	0.084	0.000257274	CAM
A2M	2.19455e-08	1.36805	0.424	0.226	0.000384704	CAM
AP1S2	2.41526e-08	-0.610731	0.221	0.465	0.000423395	CAM
SGK1	3.19676e-08	-1.20626	0.086	0.261	0.000560392	CAM
FSCN1	3.2284e-08	1.94748	0.287	0.106	0.000565938	CAM
CYBB	3.25806e-08	1.30149	0.574	0.473	0.000571137	CAM
COTL1	3.4796e-08	-0.564515	0.454	0.73	0.000609974	CAM
RPL11	4.07354e-08	-0.407594	0.937	0.987	0.000714092	CAM
RAC1	4.29829e-08	-0.436506	0.447	0.774	0.000753491	CAM
RPS23	5.32433e-08	-0.393881	0.868	0.987	0.000933355	CAM
ENO1	5.57625e-08	-0.813278	0.239	0.469	0.000977516	CAM
GNG5	6.36732e-08	-0.513247	0.294	0.575	0.00111619	CAM
CSTB	6.56744e-08	-0.590369	0.335	0.597	0.00115127	CAM
RPL7	7.51572e-08	-0.475809	0.396	0.686	0.00131751	CAM
HMGB1	7.76277e-08	-0.456737	0.272	0.549	0.00136081	CAM
CCL4	8.42015e-08	0.471961	0.272	0.08	0.00147605	CAM
PPIB	1.01351e-07	-0.578151	0.32	0.584	0.00177668	CAM
RPS29	1.05237e-07	0.993082	0.645	0.624	0.0018448	CAM
NACA	1.05573e-07	-0.423361	0.718	0.942	0.00185069	CAM
AKAP13	1.18855e-07	1.66207	0.284	0.111	0.00208353	CAM
S100A11	1.4935e-07	-0.40182	0.843	0.96	0.00261811	CAM
HNRNPDL	1.52814e-07	-0.852499	0.16	0.358	0.00267883	CAM
PNRC1	1.71602e-07	-0.680243	0.368	0.619	0.00300818	CAM
SLC25A3	1.83882e-07	-0.468974	0.274	0.54	0.00322344	CAM
RPL12	2.11563e-07	-0.395761	0.896	0.973	0.0037087	CAM
RPS5	2.3359e-07	-0.452508	0.642	0.907	0.00409483	CAM
NAP1L1	2.61613e-07	-0.838399	0.137	0.323	0.00458608	CAM
ANXA5	2.61712e-07	-0.389325	0.563	0.841	0.00458781	CAM
RPL10A	2.81005e-07	-0.43719	0.569	0.85	0.00492602	CAM
HSPB1	3.54974e-07	-0.931508	0.299	0.518	0.00622269	CAM
CELF2	3.85611e-07	1.6776	0.269	0.102	0.00675977	CAM
CD99	3.95487e-07	-0.574695	0.272	0.513	0.00693289	CAM
RPS19	4.6076e-07	0.62143	0.901	0.96	0.00807712	CAM
RPL13A	4.71048e-07	-0.41954	0.459	0.752	0.00825748	CAM
FPR1	4.86378e-07	-1.14765	0.096	0.252	0.0085262	CAM
CTSB	4.97411e-07	0.896884	0.721	0.699	0.00871962	CAM
PPP1CA	5.14451e-07	-0.801873	0.142	0.327	0.00901832	CAM
RPS14	5.15014e-07	-0.44873	0.858	0.973	0.0090282	CAM
EGR1	5.58677e-07	1.73729	0.274	0.111	0.00979361	CAM
RPS27	5.72445e-07	0.47121	0.868	0.903	0.010035	CAM
SARAF	8.1632e-07	-0.634763	0.236	0.451	0.0143101	CAM
UBC	8.70486e-07	-0.442512	0.558	0.823	0.0152596	CAM
RB1	9.43143e-07	1.60693	0.282	0.119	0.0165333	CAM
PSMB9	1.0339e-06	1.82106	0.256	0.102	0.0181243	CAM
MT-CO3	1.15573e-06	-0.468747	0.426	0.695	0.0202599	CAM
S100A4	1.28572e-06	-0.828618	0.683	0.73	0.0225387	CAM
RPLP2	1.35163e-06	-0.375229	0.688	0.925	0.023694	CAM
TALDO1	1.54722e-06	-0.801873	0.175	0.363	0.0271228	CAM
HNRNPA1	1.63313e-06	-0.398151	0.383	0.655	0.0286288	CAM
PLXDC2	2.15035e-06	1.54081	0.398	0.261	0.0376956	CAM
RPS24	2.21248e-06	-0.33001	0.891	0.987	0.0387848	CAM
TPM3	2.61109e-06	-0.331606	0.424	0.69	0.0457724	CAM
GLIPR1	2.74047e-06	-0.859976	0.142	0.31	0.0480405	CAM
PATJ	7.80582e-18	-7.22239	0	0.333	1.36836e-13	Proliferating
NAA80	7.80582e-18	-7.22239	0	0.333	1.36836e-13	Proliferating
RASGEF1B	7.80582e-18	-9.02975	0	0.333	1.36836e-13	Proliferating
FOXO3	7.80582e-18	-7.22239	0	0.333	1.36836e-13	Proliferating
MARCHF9	7.80582e-18	-7.22239	0	0.333	1.36836e-13	Proliferating
SLC39A6	7.80582e-18	-7.22239	0	0.333	1.36836e-13	Proliferating
MANEA	7.80582e-18	-7.22239	0	0.333	1.36836e-13	Proliferating
KCTD13	7.80582e-18	-7.22239	0	0.333	1.36836e-13	Proliferating
PCMTD2	7.80582e-18	-7.22239	0	0.333	1.36836e-13	Proliferating
MTND2P28	7.80582e-18	-7.22239	0	0.333	1.36836e-13	Proliferating
TMEM234	7.80582e-18	-7.22239	0	0.333	1.36836e-13	Proliferating
RHOU	7.80582e-18	-7.22239	0	0.333	1.36836e-13	Proliferating
CD302	7.80582e-18	-7.22239	0	0.333	1.36836e-13	Proliferating
SPP1	7.80582e-18	-9.80735	0	0.333	1.36836e-13	Proliferating
CD14	7.80582e-18	-7.22239	0	0.333	1.36836e-13	Proliferating
HSD17B8	7.80582e-18	-7.22239	0	0.333	1.36836e-13	Proliferating
KPNA5	7.80582e-18	-7.22239	0	0.333	1.36836e-13	Proliferating
RPS6KA2	7.80582e-18	-7.22239	0	0.333	1.36836e-13	Proliferating
AGAP3	7.80582e-18	-7.22239	0	0.333	1.36836e-13	Proliferating
KLHL9	7.80582e-18	-7.22239	0	0.333	1.36836e-13	Proliferating
GBA2	7.80582e-18	-7.22239	0	0.333	1.36836e-13	Proliferating
PRXL2A	7.80582e-18	-7.22239	0	0.333	1.36836e-13	Proliferating
KBTBD3	7.80582e-18	-7.22239	0	0.333	1.36836e-13	Proliferating
TMTC3	7.80582e-18	-7.22239	0	0.333	1.36836e-13	Proliferating
TCP11L2	7.80582e-18	-7.22239	0	0.333	1.36836e-13	Proliferating
ABHD4	7.80582e-18	-7.22239	0	0.333	1.36836e-13	Proliferating
TMOD2	7.80582e-18	-7.22239	0	0.333	1.36836e-13	Proliferating
SUGP2	7.80582e-18	-7.22239	0	0.333	1.36836e-13	Proliferating
ZNF649	7.80582e-18	-7.22239	0	0.333	1.36836e-13	Proliferating
ZNF611	7.80582e-18	-7.22239	0	0.333	1.36836e-13	Proliferating
PISD	7.80582e-18	-7.22239	0	0.333	1.36836e-13	Proliferating
PPP1R3F	7.80582e-18	-7.22239	0	0.333	1.36836e-13	Proliferating
ATP11C	7.80582e-18	-7.22239	0	0.333	1.36836e-13	Proliferating
GCSAM	7.80582e-18	-7.22239	0	0.333	1.36836e-13	Proliferating
RPL24P4	7.80582e-18	-7.22239	0	0.333	1.36836e-13	Proliferating
AL590867.2	7.80582e-18	-7.22239	0	0.333	1.36836e-13	Proliferating
SLC26A3	7.80582e-18	-7.22239	0	0.333	1.36836e-13	Proliferating
AL499604.2	7.80582e-18	-7.22239	0	0.333	1.36836e-13	Proliferating
IL23A	7.80582e-18	-7.22239	0	0.333	1.36836e-13	Proliferating
VSIG1	7.80582e-18	-7.22239	0	0.333	1.36836e-13	Proliferating
AL591846.2	7.80582e-18	-7.22239	0	0.333	1.36836e-13	Proliferating
CALY	7.80582e-18	-7.22239	0	0.333	1.36836e-13	Proliferating
AP006565.1	7.80582e-18	-7.22239	0	0.333	1.36836e-13	Proliferating
RPS26P13	7.80582e-18	-7.22239	0	0.333	1.36836e-13	Proliferating
RPL34P34	7.80582e-18	-7.22239	0	0.333	1.36836e-13	Proliferating
AP001324.1	2.47112e-14	-5.80735	0.013	0.667	4.33188e-10	Proliferating
SATB1	1.80717e-09	-6.22239	0.004	0.333	3.16797e-05	Proliferating
SORBS3	1.80717e-09	-6.22239	0.004	0.333	3.16797e-05	Proliferating
SLC35D2	1.80717e-09	-6.22239	0.004	0.333	3.16797e-05	Proliferating
RYK	1.80717e-09	-6.22239	0.004	0.333	3.16797e-05	Proliferating
TICAM1	1.80717e-09	-6.22239	0.004	0.333	3.16797e-05	Proliferating
HCCS	1.80717e-09	-6.22239	0.004	0.333	3.16797e-05	Proliferating
BX284668.5	1.80717e-09	-6.22239	0.004	0.333	3.16797e-05	Proliferating
TRMT1L	1.80717e-09	-6.22239	0.004	0.333	3.16797e-05	Proliferating
TAF5L	1.80717e-09	-6.22239	0.004	0.333	3.16797e-05	Proliferating
CLIP4	1.80717e-09	-6.22239	0.004	0.333	3.16797e-05	Proliferating
MAIP1	1.80717e-09	-6.22239	0.004	0.333	3.16797e-05	Proliferating
RFT1	1.80717e-09	-6.22239	0.004	0.333	3.16797e-05	Proliferating
FAM174A	1.80717e-09	-6.22239	0.004	0.333	3.16797e-05	Proliferating
FCHSD1	1.80717e-09	-6.22239	0.004	0.333	3.16797e-05	Proliferating
USP45	1.80717e-09	-6.22239	0.004	0.333	3.16797e-05	Proliferating
DNAJC30	1.80717e-09	-6.22239	0.004	0.333	3.16797e-05	Proliferating
CRY1	1.80717e-09	-6.22239	0.004	0.333	3.16797e-05	Proliferating
MYO9A	1.80717e-09	-6.22239	0.004	0.333	3.16797e-05	Proliferating
CBFA2T2	1.80717e-09	-6.22239	0.004	0.333	3.16797e-05	Proliferating
BCOR	1.80717e-09	-6.22239	0.004	0.333	3.16797e-05	Proliferating
LINC00278	1.80717e-09	-6.22239	0.004	0.333	3.16797e-05	Proliferating
CLIC5	1.80717e-09	-6.22239	0.004	0.333	3.16797e-05	Proliferating
AL136962.1	1.80717e-09	-6.22239	0.004	0.333	3.16797e-05	Proliferating
RPS7P1	1.80717e-09	-6.22239	0.004	0.333	3.16797e-05	Proliferating
EPOR	1.80717e-09	-6.22239	0.004	0.333	3.16797e-05	Proliferating
RBM5	1.20767e-06	-5.63743	0.009	0.333	0.0211705	Proliferating
AKAP7	1.20767e-06	-5.63743	0.009	0.333	0.0211705	Proliferating
FMNL3	1.20767e-06	-5.63743	0.009	0.333	0.0211705	Proliferating
DHRS1	1.20767e-06	-5.63743	0.009	0.333	0.0211705	Proliferating
BTBD2	1.20767e-06	-5.63743	0.009	0.333	0.0211705	Proliferating
ZNF431	1.20767e-06	-5.63743	0.009	0.333	0.0211705	Proliferating
HMGCL	1.20767e-06	-5.63743	0.009	0.333	0.0211705	Proliferating
XPR1	1.20767e-06	-5.63743	0.009	0.333	0.0211705	Proliferating
ABCF3	1.20767e-06	-5.63743	0.009	0.333	0.0211705	Proliferating
BTN3A1	1.20767e-06	-5.63743	0.009	0.333	0.0211705	Proliferating
XPO5	1.20767e-06	-5.63743	0.009	0.333	0.0211705	Proliferating
ZNF862	1.20767e-06	-5.63743	0.009	0.333	0.0211705	Proliferating
EIF1AD	1.20767e-06	-5.63743	0.009	0.333	0.0211705	Proliferating
GAB3	1.20767e-06	-5.63743	0.009	0.333	0.0211705	Proliferating
TTN-AS1	1.20767e-06	-5.63743	0.009	0.333	0.0211705	Proliferating
DGKD	1.20767e-06	-5.63743	0.009	0.333	0.0211705	Proliferating
TBC1D23	1.20767e-06	-5.63743	0.009	0.333	0.0211705	Proliferating
EEFSEC	1.20767e-06	-5.63743	0.009	0.333	0.0211705	Proliferating
DBR1	1.20767e-06	-5.63743	0.009	0.333	0.0211705	Proliferating
SLC17A5	1.20767e-06	-5.63743	0.009	0.333	0.0211705	Proliferating
PDZD8	1.20767e-06	-5.63743	0.009	0.333	0.0211705	Proliferating
PIK3C2A	1.20767e-06	-5.63743	0.009	0.333	0.0211705	Proliferating
EXT2	1.20767e-06	-5.63743	0.009	0.333	0.0211705	Proliferating
MIR155HG	1.20767e-06	-5.63743	0.009	0.333	0.0211705	Proliferating
TANGO2	1.20767e-06	-5.63743	0.009	0.333	0.0211705	Proliferating
LAX1	1.20767e-06	-5.63743	0.009	0.333	0.0211705	Proliferating
PPIAP22	1.20767e-06	-5.63743	0.009	0.333	0.0211705	Proliferating
C1QB	1.35144e-06	-4.90046	0.009	0.333	0.0236907	Proliferating
LIN54	1.35144e-06	-5.22239	0.009	0.333	0.0236907	Proliferating
RPS14	4.81786e-176	-1.13366	0.969	1	8.44571e-172	CD8
RPS27A	9.91576e-168	-1.07607	0.984	1	1.73823e-163	CD8
RPL30	1.62417e-162	-0.930539	0.993	1	2.84718e-158	CD8
RPS12	5.47755e-158	-0.999717	0.991	1	9.60214e-154	CD8
RPS4X	3.65393e-157	-1.16656	0.962	0.998	6.40533e-153	CD8
RPL10	4.45015e-153	-0.935318	0.993	1	7.80111e-149	CD8
RPS8	4.6623e-153	-1.12441	0.971	1	8.17301e-149	CD8
EEF1A1	1.01534e-150	-0.998538	0.997	1	1.77989e-146	CD8
RPLP2	2.2467e-146	-1.23389	0.91	0.998	3.93847e-142	CD8
RPL8	7.63017e-132	-1.34899	0.878	0.984	1.33757e-127	CD8
RPL34	6.55176e-130	-0.823102	0.99	1	1.14852e-125	CD8
RPS3A	2.29413e-126	-1.05946	0.953	0.998	4.02161e-122	CD8
RPL19	5.14237e-126	-0.875331	0.982	1	9.01457e-122	CD8
RPL11	2.80679e-124	-0.859446	0.992	1	4.92031e-120	CD8
RPL14	1.33956e-118	-0.950012	0.973	1	2.34826e-114	CD8
GZMB	1.07805e-116	5.23987	0.639	0.044	1.88982e-112	CD8
RPL32	2.71692e-116	-0.854245	0.984	1	4.76276e-112	CD8
RPL12	1.71341e-115	-0.991631	0.944	0.998	3.00362e-111	CD8
NKG7	8.94464e-115	1.43056	0.984	0.914	1.568e-110	CD8
RPS23	1.62034e-110	-0.814746	0.981	1	2.84045e-106	CD8
RPL5	3.11846e-110	-1.1899	0.859	0.98	5.46665e-106	CD8
RPS4Y1	1.69845e-106	3.78024	0.606	0.035	2.97738e-102	CD8
RPS3	2.94389e-104	-0.68965	0.991	1	5.16065e-100	CD8
PRF1	2.07653e-99	2.30944	0.782	0.303	3.64016e-95	CD8
RPS13	4.96934e-95	-0.903034	0.952	1	8.71125e-91	CD8
RPS5	1.86015e-93	-1.03821	0.814	0.979	3.26084e-89	CD8
RPL41	3.00656e-92	-0.523667	0.996	1	5.27051e-88	CD8
RPS7	2.32005e-91	-0.731488	0.98	1	4.06705e-87	CD8
RPL18	5.87584e-89	-0.791726	0.955	0.992	1.03004e-84	CD8
RPL35A	1.91791e-86	-0.734757	0.973	0.998	3.3621e-82	CD8
GZMH	5.78711e-85	1.94326	0.782	0.32	1.01448e-80	CD8
B2M	1.21938e-84	-0.450679	0.998	1	2.13757e-80	CD8
RPL26	1.29155e-79	1.3068	0.912	0.727	2.26408e-75	CD8
PTPRCAP	9.26367e-76	3.33613	0.562	0.12	1.62392e-71	CD8
FAU	1.10017e-73	-0.644051	0.976	1	1.9286e-69	CD8
RPL28	4.92934e-73	-0.553916	0.991	1	8.64114e-69	CD8
RPL6	7.01292e-72	-0.771229	0.937	0.979	1.22936e-67	CD8
RPL7A	3.28501e-71	-0.625052	0.975	0.998	5.75863e-67	CD8
RPL13	4.62783e-71	-0.624163	0.992	1	8.11258e-67	CD8
RPL39	1.42179e-70	-0.611422	0.99	0.998	2.49241e-66	CD8
RPSA	2.35431e-69	-0.944821	0.793	0.96	4.12711e-65	CD8
TMSB4X	5.29536e-69	0.644206	0.998	0.992	9.28276e-65	CD8
RPS2	5.78245e-67	-0.89517	0.858	0.977	1.01366e-62	CD8
RNF213	2.33733e-66	2.10706	0.619	0.186	4.09735e-62	CD8
CD81	1.1775e-65	2.33859	0.57	0.143	2.06416e-61	CD8
EEF1B2	1.33929e-64	-1.09062	0.626	0.901	2.34777e-60	CD8
MT-ATP8	1.23588e-62	2.48576	0.56	0.153	2.16649e-58	CD8
MT-RNR2	1.48704e-61	0.862871	0.964	0.924	2.60678e-57	CD8
RPLP0	2.96481e-59	-0.878054	0.839	0.96	5.1973e-55	CD8
ARL4C	1.79446e-58	1.98504	0.605	0.213	3.14569e-54	CD8
RPS28	1.36858e-57	-0.51708	0.991	1	2.39912e-53	CD8
THEMIS	4.71911e-57	2.45886	0.524	0.137	8.2726e-53	CD8
SLFN5	1.61989e-56	2.58548	0.485	0.102	2.83967e-52	CD8
RPL13A	4.82468e-55	-0.957806	0.704	0.918	8.45767e-51	CD8
KLF2	9.36771e-55	1.8419	0.651	0.298	1.64216e-50	CD8
RPS21	3.23114e-54	-0.578071	0.961	0.997	5.66419e-50	CD8
RPL37	4.96053e-53	-0.560407	0.971	0.998	8.69581e-49	CD8
TGFB1	7.76402e-52	2.29643	0.49	0.122	1.36103e-47	CD8
JUND	8.8332e-51	3.61229	0.365	0.035	1.54846e-46	CD8
RPL18A	1.31709e-50	-0.530817	0.977	0.993	2.30886e-46	CD8
FTH1	4.01793e-50	-1.04026	0.744	0.923	7.04343e-46	CD8
GNAI2	1.93388e-49	2.54158	0.431	0.082	3.39009e-45	CD8
FLNA	8.87906e-49	2.32583	0.475	0.124	1.5565e-44	CD8
MYH9	1.72671e-48	2.04616	0.522	0.166	3.02692e-44	CD8
RPS16	2.64824e-48	-0.766597	0.798	0.934	4.64236e-44	CD8
GNLY	5.55649e-48	2.12122	0.544	0.171	9.74053e-44	CD8
RPL10A	2.96944e-46	-0.78526	0.762	0.941	5.20543e-42	CD8
PTMA	7.94876e-46	-0.643957	0.906	0.98	1.39342e-41	CD8
GNAS	2.39157e-45	1.68911	0.568	0.227	4.19242e-41	CD8
JUN	5.11914e-45	-2.65531	0.069	0.344	8.97386e-41	CD8
TXNIP	1.05954e-44	-0.946894	0.69	0.885	1.85738e-40	CD8
RPS19	1.51517e-43	0.652163	0.994	0.992	2.65608e-39	CD8
CBLB	7.76621e-43	3.07178	0.353	0.053	1.36142e-38	CD8
RPS20	1.43401e-42	-1.39333	0.243	0.578	2.51381e-38	CD8
IL7R	2.51497e-42	-2.28858	0.106	0.39	4.40874e-38	CD8
ITGB2	1.36735e-41	1.13378	0.732	0.438	2.39696e-37	CD8
RPS25	1.16527e-40	-0.516158	0.953	0.987	2.04272e-36	CD8
HSP90AB1	5.17892e-40	-1.29494	0.285	0.606	9.07865e-36	CD8
AOAH	1.02274e-39	2.19572	0.429	0.12	1.79287e-35	CD8
CX3CR1	1.69965e-39	4.2911	0.276	0.016	2.97948e-35	CD8
RPS15	2.58657e-39	-0.413506	0.98	1	4.53425e-35	CD8
ETS1	3.23942e-38	1.8221	0.487	0.176	5.6787e-34	CD8
CLIC3	1.64439e-37	2.2384	0.433	0.138	2.88261e-33	CD8
IKZF1	1.69683e-37	2.32451	0.377	0.087	2.97455e-33	CD8
PIP4K2A	3.48905e-36	3.06806	0.294	0.036	6.1163e-32	CD8
GZMA	6.70697e-36	0.727213	0.944	0.87	1.17573e-31	CD8
EFHD2	8.11213e-36	2.54164	0.348	0.074	1.42206e-31	CD8
FGFBP2	1.27661e-35	3.85165	0.276	0.03	2.2379e-31	CD8
MALAT1	1.41582e-35	0.553731	0.996	0.988	2.48193e-31	CD8
SYNE1	4.79314e-35	2.21024	0.374	0.096	8.40238e-31	CD8
ITGAL	1.46669e-34	3.1725	0.276	0.031	2.5711e-30	CD8
CORO1A	2.10271e-34	0.73034	0.865	0.748	3.68605e-30	CD8
SKAP1	3.01526e-34	1.41673	0.551	0.257	5.28575e-30	CD8
P2RY8	6.52231e-34	3.27069	0.272	0.031	1.14336e-29	CD8
BTG1	1.44914e-33	-0.939304	0.653	0.83	2.54033e-29	CD8
MYO1F	3.59574e-33	2.33261	0.334	0.072	6.30333e-29	CD8
RPL9	6.02094e-33	-0.652861	0.759	0.901	1.05547e-28	CD8
MT-CYB	1.45124e-32	-0.844041	0.735	0.857	2.54403e-28	CD8
PRKCH	6.99406e-32	1.96222	0.385	0.117	1.22606e-27	CD8
TLE5	1.88558e-31	0.998606	0.688	0.433	3.30543e-27	CD8
TPT1	5.80674e-31	-0.560811	0.929	0.974	1.01792e-26	CD8
PRKCB	7.08769e-31	2.69128	0.278	0.044	1.24247e-26	CD8
GZMK	1.36462e-29	-0.688279	0.673	0.886	2.39217e-25	CD8
BCL11B	1.62542e-29	2.35305	0.305	0.068	2.84936e-25	CD8
DDX17	1.67826e-29	1.83914	0.376	0.119	2.94199e-25	CD8
RPL24	6.22499e-29	-0.47555	0.91	0.979	1.09124e-24	CD8
MSN	1.37972e-28	1.29427	0.54	0.277	2.41865e-24	CD8
SAMHD1	1.59762e-28	1.92965	0.369	0.12	2.80062e-24	CD8
S100A10	4.32528e-28	-0.819455	0.51	0.756	7.58222e-24	CD8
H4C3	7.23222e-28	-1.02581	0.376	0.631	1.26781e-23	CD8
FXYD5	7.23225e-28	-0.849618	0.485	0.73	1.26781e-23	CD8
DOCK8	2.84258e-27	1.92199	0.34	0.1	4.98304e-23	CD8
RPS2P5	7.95509e-27	-1.51304	0.185	0.418	1.39453e-22	CD8
ARHGEF1	1.31122e-26	1.97272	0.32	0.089	2.29857e-22	CD8
RPL7	1.96211e-26	-0.821269	0.48	0.713	3.43958e-22	CD8
ANKRD44	2.00767e-26	1.95474	0.316	0.086	3.51945e-22	CD8
RASAL3	3.748e-26	2.51461	0.253	0.046	6.57025e-22	CD8
HLA-DRA	4.97129e-26	1.86276	0.359	0.12	8.71468e-22	CD8
ITM2B	6.4798e-26	-0.690346	0.601	0.811	1.13591e-21	CD8
UBC	1.0565e-25	-0.609831	0.722	0.898	1.85205e-21	CD8
S1PR4	1.21802e-25	1.83167	0.337	0.105	2.13519e-21	CD8
NACA	4.33432e-25	-0.442792	0.912	0.97	7.59805e-21	CD8
AHNAK	4.77102e-25	1.55472	0.439	0.196	8.3636e-21	CD8
ARPC1B	4.78727e-25	2.06481	0.306	0.087	8.39209e-21	CD8
IKZF3	5.75762e-25	1.98854	0.308	0.087	1.00931e-20	CD8
ITGB1	8.26507e-25	1.57375	0.449	0.214	1.44887e-20	CD8
PPDPF	8.37957e-25	-0.689063	0.616	0.812	1.46894e-20	CD8
CTSC	1.20659e-24	1.06642	0.582	0.336	2.11515e-20	CD8
RABGAP1L	2.83184e-24	2.03175	0.294	0.081	4.96422e-20	CD8
RUNX3	4.49027e-24	2.2885	0.258	0.058	7.87144e-20	CD8
RPL21	6.97599e-24	-0.53237	0.801	0.919	1.22289e-19	CD8
CELF2	2.24446e-23	1.6592	0.349	0.127	3.93453e-19	CD8
PNRC1	2.659e-23	-0.78549	0.515	0.722	4.66123e-19	CD8
PABPC1	3.34768e-23	-0.841874	0.477	0.695	5.86848e-19	CD8
SAMD3	3.92676e-23	1.35627	0.431	0.198	6.88362e-19	CD8
LINC01871	5.27491e-23	1.76837	0.376	0.155	9.24691e-19	CD8
PYHIN1	6.24474e-23	1.58261	0.383	0.16	1.0947e-18	CD8
RIPOR2	7.29226e-23	1.42607	0.401	0.171	1.27833e-18	CD8
MBNL1	1.98447e-22	1.18151	0.5	0.267	3.47878e-18	CD8
FYN	2.05806e-22	1.29578	0.437	0.204	3.60778e-18	CD8
HLA-C	3.10199e-22	-0.355941	0.98	1	5.43779e-18	CD8
MACF1	3.2276e-22	2.02918	0.278	0.079	5.65799e-18	CD8
DUSP2	6.23471e-22	-1.31067	0.223	0.448	1.09294e-17	CD8
TAF10	7.61747e-22	1.81762	0.297	0.094	1.33534e-17	CD8
PARP8	8.23483e-22	1.49881	0.372	0.153	1.44357e-17	CD8
ACTB	9.51939e-22	0.516567	0.995	0.984	1.66875e-17	CD8
ABHD17A	2.43116e-21	1.89488	0.274	0.079	4.26183e-17	CD8
H1-10	2.43645e-21	1.92616	0.303	0.104	4.2711e-17	CD8
CD8A	4.01485e-21	0.919719	0.695	0.545	7.03803e-17	CD8
TRG-AS1	4.1994e-21	1.93418	0.278	0.084	7.36155e-17	CD8
TC2N	6.02394e-21	1.24847	0.41	0.186	1.056e-16	CD8
JUNB	7.10692e-21	-1.49761	0.157	0.356	1.24584e-16	CD8
SMCHD1	7.40451e-21	1.46687	0.372	0.16	1.29801e-16	CD8
DENND2D	7.60877e-21	1.4058	0.382	0.166	1.33382e-16	CD8
RPL37A	1.03436e-20	-0.510871	0.779	0.906	1.81323e-16	CD8
WIPF1	1.36742e-20	1.37116	0.384	0.17	2.39709e-16	CD8
ITM2A	1.46832e-20	-1.19439	0.16	0.367	2.57396e-16	CD8
SUN2	1.64544e-20	1.60052	0.306	0.105	2.88445e-16	CD8
ACTR2	1.86321e-20	1.38586	0.358	0.145	3.26621e-16	CD8
SLC9A3R1	3.37247e-20	1.11076	0.464	0.244	5.91193e-16	CD8
CD52	4.78625e-20	0.600426	0.848	0.794	8.3903e-16	CD8
HSPA8	8.74147e-20	-0.502378	0.714	0.896	1.53238e-15	CD8
MYO1G	1.30587e-19	1.786	0.264	0.079	2.2892e-15	CD8
PPP1R18	2.91333e-19	1.1249	0.43	0.216	5.10707e-15	CD8
TMSB10	3.22518e-19	0.378443	0.988	0.992	5.65373e-15	CD8
MT-ND2	1.65888e-18	-0.901346	0.376	0.57	2.90802e-14	CD8
RPL13P12	2.82588e-18	1.64195	0.273	0.092	4.95376e-14	CD8
GBP5	4.3497e-18	1.26365	0.38	0.18	7.62502e-14	CD8
TBC1D10C	5.03487e-18	1.20095	0.389	0.188	8.82613e-14	CD8
APOBEC3G	5.76836e-18	1.1262	0.456	0.255	1.01119e-13	CD8
HLA-DRB1	2.16935e-17	1.02536	0.552	0.359	3.80287e-13	CD8
CSK	3.47645e-17	1.40964	0.303	0.12	6.09421e-13	CD8
BIN2	4.53919e-17	1.23726	0.366	0.175	7.95719e-13	CD8
RPS24	6.56344e-17	-0.269677	0.987	0.997	1.15057e-12	CD8
RESF1	1.46176e-16	1.06978	0.472	0.285	2.56246e-12	CD8
RPL17	2.16845e-16	1.34805	0.351	0.171	3.80128e-12	CD8
PTP4A2	2.45971e-16	0.955976	0.477	0.283	4.31187e-12	CD8
UBA52	3.48672e-16	-0.383455	0.883	0.931	6.11223e-12	CD8
SNHG29	4.89791e-16	-0.877084	0.295	0.488	8.58603e-12	CD8
ITGA4	5.41081e-16	1.06871	0.438	0.249	9.48515e-12	CD8
RPL31	5.78317e-16	-0.448973	0.689	0.832	1.01379e-11	CD8
IQGAP2	6.38428e-16	1.49292	0.272	0.104	1.11916e-11	CD8
SRRM2	7.19861e-16	1.30311	0.319	0.142	1.26192e-11	CD8
ACTG1	8.1705e-16	0.647366	0.858	0.802	1.43229e-11	CD8
CDC42	9.10703e-16	1.11089	0.388	0.201	1.59646e-11	CD8
RPL38	1.3957e-15	-0.394512	0.8	0.903	2.44667e-11	CD8
RPL29	1.5245e-15	-0.280029	0.973	0.984	2.67245e-11	CD8
GNG2	1.69012e-15	1.41894	0.281	0.114	2.96279e-11	CD8
ARHGAP15	1.72432e-15	1.18575	0.393	0.214	3.02273e-11	CD8
C12orf75	1.82238e-15	0.883425	0.508	0.323	3.19463e-11	CD8
SP100	2.20358e-15	1.17779	0.365	0.185	3.86288e-11	CD8
RPLP1	2.68261e-15	-0.304489	0.995	1	4.70261e-11	CD8
H3-3A	2.87619e-15	0.826555	0.559	0.387	5.04195e-11	CD8
TLN1	4.24146e-15	1.26988	0.324	0.152	7.43528e-11	CD8
CD69	4.31004e-15	-1.49025	0.105	0.252	7.55551e-11	CD8
EEF2	5.84564e-15	0.642425	0.688	0.544	1.02474e-10	CD8
SELPLG	6.39777e-15	1.04787	0.361	0.18	1.12153e-10	CD8
XBP1	7.05676e-15	1.31814	0.32	0.152	1.23705e-10	CD8
HCST	7.19053e-15	0.428433	0.915	0.85	1.2605e-10	CD8
GSTP1	9.36256e-15	-0.836138	0.298	0.488	1.64126e-10	CD8
CD3G	9.77714e-15	0.728419	0.595	0.435	1.71393e-10	CD8
GPX4	9.84897e-15	-1.0151	0.164	0.334	1.72653e-10	CD8
SIT1	1.10373e-14	1.09271	0.356	0.178	1.93484e-10	CD8
CYBA	2.12547e-14	0.461883	0.869	0.768	3.72595e-10	CD8
CNN2	2.43384e-14	0.933701	0.514	0.354	4.26652e-10	CD8
LIME1	2.44927e-14	1.39285	0.291	0.13	4.29356e-10	CD8
SARAF	2.65313e-14	-0.551134	0.524	0.712	4.65094e-10	CD8
IFITM1	4.31756e-14	-0.480227	0.747	0.858	7.56868e-10	CD8
CAP1	4.72142e-14	0.899901	0.467	0.293	8.27664e-10	CD8
IFI16	4.87589e-14	1.33504	0.277	0.119	8.54744e-10	CD8
ARPC2	5.0248e-14	0.524614	0.759	0.671	8.80848e-10	CD8
BAX	6.09346e-14	1.30287	0.324	0.161	1.06818e-09	CD8
DDIT4	6.31594e-14	1.34118	0.3	0.138	1.10718e-09	CD8
UCP2	2.10702e-13	0.788293	0.592	0.445	3.69361e-09	CD8
HLA-DPB1	2.43717e-13	0.795615	0.53	0.359	4.27236e-09	CD8
SOD1	2.64243e-13	-0.720479	0.281	0.465	4.63217e-09	CD8
FAM107B	3.32071e-13	1.17885	0.321	0.161	5.82121e-09	CD8
IQGAP1	4.45607e-13	1.26491	0.278	0.125	7.81149e-09	CD8
PDCD4	4.67054e-13	-1.01395	0.156	0.31	8.18746e-09	CD8
TOMM7	5.5003e-13	-0.482178	0.623	0.753	9.64202e-09	CD8
APBB1IP	6.55837e-13	0.916413	0.397	0.227	1.14968e-08	CD8
PPP2R5C	6.6686e-13	1.08844	0.327	0.166	1.16901e-08	CD8
SYNE2	8.11528e-13	1.07477	0.353	0.193	1.42261e-08	CD8
EIF5A	1.21226e-12	-1.02019	0.138	0.285	2.12509e-08	CD8
PTPRC	1.22971e-12	0.429317	0.883	0.83	2.15568e-08	CD8
H2AZ1	1.41365e-12	-0.867412	0.211	0.374	2.47813e-08	CD8
PLP2	1.4433e-12	-1.02893	0.145	0.293	2.5301e-08	CD8
TAP1	1.73399e-12	1.21233	0.272	0.124	3.03968e-08	CD8
GYPC	1.78454e-12	0.817582	0.493	0.334	3.12831e-08	CD8
LINC00861	2.62134e-12	1.0273	0.343	0.185	4.59521e-08	CD8
PSMB9	3.40703e-12	0.568675	0.671	0.539	5.97252e-08	CD8
RPS6	3.90958e-12	-0.30788	0.929	0.974	6.85349e-08	CD8
ISG20	4.44283e-12	0.867905	0.439	0.28	7.78828e-08	CD8
ZAP70	5.1889e-12	1.19051	0.255	0.112	9.09614e-08	CD8
CD3D	6.03733e-12	0.444058	0.781	0.651	1.05834e-07	CD8
ANXA1	6.10849e-12	-0.580767	0.435	0.605	1.07082e-07	CD8
YWHAZ	6.59417e-12	0.617126	0.628	0.488	1.15596e-07	CD8
PYCARD	7.00807e-12	1.15446	0.281	0.135	1.22851e-07	CD8
SRP14	7.55464e-12	-0.442033	0.56	0.725	1.32433e-07	CD8
AKAP13	7.70528e-12	1.27069	0.253	0.114	1.35074e-07	CD8
PEBP1	8.14885e-12	-1.09344	0.126	0.26	1.42849e-07	CD8
ANXA6	9.95515e-12	0.738464	0.453	0.285	1.74514e-07	CD8
ANXA2	1.19266e-11	1.03578	0.351	0.199	2.09073e-07	CD8
CST7	1.29378e-11	0.345838	0.935	0.857	2.26799e-07	CD8
CYTOR	1.68726e-11	1.05364	0.302	0.155	2.95776e-07	CD8
HNRNPDL	2.5024e-11	-0.624287	0.349	0.516	4.38671e-07	CD8
CXCR6	4.23525e-11	1.48794	0.26	0.129	7.4244e-07	CD8
LCP1	4.38726e-11	0.641978	0.621	0.491	7.69086e-07	CD8
YBX1	4.65951e-11	-0.53806	0.406	0.572	8.16811e-07	CD8
NCL	4.81411e-11	-0.5882	0.343	0.516	8.43914e-07	CD8
LY6E	7.41176e-11	0.6762	0.567	0.437	1.29928e-06	CD8
ACTR3	8.88087e-11	0.844673	0.413	0.265	1.55682e-06	CD8
EIF1	9.62136e-11	-0.320501	0.816	0.911	1.68662e-06	CD8
FNBP1	1.06477e-10	1.15732	0.258	0.125	1.86654e-06	CD8
PSME2	1.0768e-10	0.72935	0.479	0.329	1.88763e-06	CD8
CD2	1.28113e-10	0.53424	0.745	0.659	2.24582e-06	CD8
LCP2	1.32598e-10	0.973906	0.314	0.171	2.32445e-06	CD8
CD96	1.69103e-10	0.870351	0.376	0.229	2.96438e-06	CD8
SUB1	3.1044e-10	0.629452	0.558	0.418	5.44202e-06	CD8
ATRX	5.01525e-10	1.05566	0.26	0.13	8.79173e-06	CD8
ACAP1	6.36238e-10	0.98155	0.276	0.143	1.11533e-05	CD8
MT-RNR1	7.5101e-10	0.340461	0.846	0.776	1.31652e-05	CD8
CYRIB	8.88523e-10	0.969177	0.282	0.15	1.55758e-05	CD8
EMB	1.28803e-09	0.934054	0.298	0.165	2.25791e-05	CD8
PTGES3	1.43426e-09	-0.691973	0.263	0.405	2.51426e-05	CD8
H3-3B	1.50486e-09	-0.372914	0.818	0.878	2.63801e-05	CD8
IL10RA	1.7034e-09	1.02586	0.264	0.137	2.98606e-05	CD8
DYNLL1	1.74999e-09	0.843788	0.369	0.232	3.06774e-05	CD8
BIN1	2.12861e-09	0.976041	0.296	0.166	3.73145e-05	CD8
IDH2	2.34914e-09	1.03698	0.252	0.129	4.11804e-05	CD8
IRF1	2.43786e-09	0.782711	0.402	0.265	4.27357e-05	CD8
ZYX	3.57274e-09	1.06862	0.264	0.142	6.26301e-05	CD8
GZMM	3.65242e-09	-0.495394	0.399	0.55	6.4027e-05	CD8
SEPTIN7	3.73501e-09	-0.474933	0.456	0.603	6.54747e-05	CD8
RPL36AL	5.04504e-09	-0.26508	0.804	0.911	8.84395e-05	CD8
RPL35	5.06487e-09	-0.269453	0.878	0.949	8.87871e-05	CD8
PRRC2C	5.53836e-09	0.898998	0.301	0.173	9.70875e-05	CD8
HNRNPU	6.12209e-09	0.941927	0.309	0.183	0.00010732	CD8
KLF6	7.11218e-09	-0.740561	0.211	0.343	0.000124677	CD8
TRAF3IP3	7.93234e-09	0.756611	0.407	0.278	0.000139054	CD8
SNHG6	8.46465e-09	-0.795039	0.173	0.297	0.000148385	CD8
SELENOW	1.02188e-08	-0.761703	0.192	0.318	0.000179135	CD8
RAN	1.05527e-08	-0.634098	0.27	0.407	0.000184989	CD8
ARF6	1.15275e-08	0.887676	0.266	0.143	0.000202077	CD8
PFN1	1.2834e-08	0.266751	0.973	0.974	0.00022498	CD8
RAP1B	1.46224e-08	0.708122	0.417	0.288	0.00025633	CD8
TRBC2	1.51358e-08	0.569978	0.598	0.489	0.00026533	CD8
SKP1	1.83298e-08	-0.500804	0.359	0.502	0.000321321	CD8
DOK2	1.89947e-08	0.896262	0.282	0.161	0.000332978	CD8
C12orf57	1.90256e-08	-0.511658	0.422	0.558	0.000333518	CD8
PPP1CA	2.02331e-08	0.615487	0.499	0.376	0.000354686	CD8
N4BP2L2	2.09767e-08	0.946522	0.255	0.138	0.000367722	CD8
MIF	2.36066e-08	-0.423882	0.485	0.621	0.000413824	CD8
WDR1	2.69707e-08	0.929648	0.279	0.161	0.000472797	CD8
CD48	2.74996e-08	-0.519472	0.39	0.527	0.000482069	CD8
ATP5F1B	2.91379e-08	0.680129	0.402	0.273	0.000510788	CD8
PLAAT4	3.96231e-08	0.474644	0.684	0.601	0.000694593	CD8
CFL1	5.23812e-08	0.387414	0.868	0.843	0.000918242	CD8
PPIA	6.32834e-08	-0.355329	0.705	0.812	0.00110936	CD8
HLA-DRB5	7.23288e-08	1.05078	0.297	0.185	0.00126792	CD8
RBL2	7.53907e-08	0.859259	0.277	0.161	0.0013216	CD8
RAC2	8.29262e-08	0.333498	0.833	0.755	0.0014537	CD8
BCAP31	8.45073e-08	-0.712865	0.169	0.285	0.00148141	CD8
SRSF9	1.0007e-07	0.73047	0.335	0.214	0.00175423	CD8
EVL	1.25154e-07	0.52635	0.521	0.405	0.00219395	CD8
SET	1.4265e-07	0.623347	0.393	0.267	0.00250066	CD8
LCK	1.55411e-07	0.492116	0.565	0.453	0.00272435	CD8
TMBIM6	2.12223e-07	-0.47138	0.368	0.498	0.00372028	CD8
PFDN5	2.44096e-07	-0.303653	0.731	0.83	0.004279	CD8
KRT10	2.89805e-07	-0.715123	0.189	0.3	0.00508029	CD8
HOPX	3.09875e-07	0.687627	0.425	0.315	0.00543211	CD8
ATP6V1G1	3.37328e-07	-0.527559	0.281	0.409	0.00591335	CD8
MT-CO2	3.69848e-07	0.270515	0.931	0.903	0.00648344	CD8
CDC42SE1	3.85966e-07	0.801641	0.279	0.17	0.00676599	CD8
CRIP1	5.27289e-07	0.795793	0.354	0.249	0.00924338	CD8
CLEC2D	5.66393e-07	0.719494	0.34	0.229	0.00992887	CD8
PSMB10	5.66886e-07	0.527786	0.448	0.325	0.00993751	CD8
KRTCAP2	7.74291e-07	-0.462669	0.297	0.425	0.0135733	CD8
MAT2B	8.72883e-07	-0.668735	0.217	0.325	0.0153016	CD8
SNRPD2	9.99077e-07	-0.335906	0.589	0.692	0.0175138	CD8
CCNI	1.56327e-06	-0.432922	0.399	0.517	0.0274042	CD8
CDC37	1.57512e-06	-0.610691	0.198	0.305	0.0276119	CD8
TMA7	1.58216e-06	-0.250268	0.797	0.873	0.0277353	CD8
MT-ND3	1.88782e-06	0.31103	0.78	0.718	0.0330936	CD8
CCL4L2	1.96033e-06	0.701171	0.28	0.176	0.0343645	CD8
TRAC	2.1825e-06	0.71392	0.334	0.227	0.0382593	CD8
RPS27A	5.03647e-275	-1.53859	0.96	0.999	8.82894e-271	GZMAhi CD4
RPS8	1.04187e-272	-1.74612	0.924	0.999	1.82639e-268	GZMAhi CD4
RPL30	5.17088e-271	-1.36268	0.972	0.999	9.06455e-267	GZMAhi CD4
RPS14	1.91642e-262	-1.56513	0.937	0.997	3.35949e-258	GZMAhi CD4
RPS12	2.63301e-262	-1.42953	0.971	0.999	4.61567e-258	GZMAhi CD4
RPL10	3.9858e-250	-1.22122	0.966	1	6.9871e-246	GZMAhi CD4
RPS3A	2.20877e-245	-1.62216	0.883	0.994	3.87198e-241	GZMAhi CD4
RPL32	4.91769e-242	-1.28407	0.962	0.999	8.62071e-238	GZMAhi CD4
RPL34	7.43101e-240	-1.29413	0.964	0.996	1.30266e-235	GZMAhi CD4
RPL19	1.79777e-237	-1.22797	0.957	0.997	3.15148e-233	GZMAhi CD4
RPS4X	1.72351e-233	-1.47258	0.916	0.996	3.02132e-229	GZMAhi CD4
RPLP2	1.75151e-227	-1.50556	0.842	0.993	3.07039e-223	GZMAhi CD4
RPL11	1.99599e-227	-1.18029	0.97	1	3.49898e-223	GZMAhi CD4
EEF1A1	6.42621e-220	-1.16236	0.968	1	1.12651e-215	GZMAhi CD4
RPL14	6.85036e-220	-1.34039	0.917	0.996	1.20087e-215	GZMAhi CD4
RPS3	4.24214e-207	-1.06535	0.966	1	7.43647e-203	GZMAhi CD4
RPS23	3.52392e-201	-1.1059	0.941	0.993	6.17742e-197	GZMAhi CD4
TMSB4X	3.61091e-195	1.30597	0.978	0.986	6.32993e-191	GZMAhi CD4
RPL5	4.07967e-195	-1.55008	0.794	0.982	7.15166e-191	GZMAhi CD4
RPL35A	7.60229e-192	-1.19397	0.914	0.99	1.33268e-187	GZMAhi CD4
RPL18	9.72686e-192	-1.17611	0.931	0.994	1.70512e-187	GZMAhi CD4
RPL8	1.75583e-184	-1.40283	0.883	0.99	3.07796e-180	GZMAhi CD4
RPL12	1.20656e-183	-1.20227	0.925	0.992	2.1151e-179	GZMAhi CD4
RPS13	5.17646e-179	-1.13908	0.939	0.994	9.07433e-175	GZMAhi CD4
RPL13	1.22408e-168	-0.985409	0.952	0.996	2.14582e-164	GZMAhi CD4
RPS7	2.01825e-167	-1.05155	0.936	0.996	3.53799e-163	GZMAhi CD4
MT-RNR2	4.4755e-162	1.56683	0.958	0.858	7.84556e-158	GZMAhi CD4
RPS2	1.96586e-155	-1.43081	0.713	0.969	3.44615e-151	GZMAhi CD4
RPL7A	2.23955e-147	-0.977014	0.93	0.994	3.92592e-143	GZMAhi CD4
EEF1B2	7.76195e-140	-1.55261	0.53	0.914	1.36067e-135	GZMAhi CD4
FAU	5.63538e-139	-0.899609	0.945	0.996	9.87882e-135	GZMAhi CD4
RPL39	1.11638e-138	-0.84823	0.963	0.993	1.95702e-134	GZMAhi CD4
RPS5	1.11688e-133	-1.1737	0.775	0.969	1.95788e-129	GZMAhi CD4
RPS21	5.41348e-129	-0.861492	0.926	0.997	9.48983e-125	GZMAhi CD4
TXNIP	9.39871e-129	-1.69123	0.448	0.878	1.64759e-124	GZMAhi CD4
RPSA	5.56117e-126	-1.23728	0.712	0.937	9.74873e-122	GZMAhi CD4
RPL10A	9.47895e-124	-1.32919	0.596	0.937	1.66166e-119	GZMAhi CD4
RPL41	6.12409e-123	-0.572558	0.976	0.999	1.07355e-118	GZMAhi CD4
RPS25	3.28003e-120	-0.91133	0.895	0.987	5.74989e-116	GZMAhi CD4
RPL18A	1.55186e-119	-0.83672	0.949	0.994	2.72041e-115	GZMAhi CD4
RPL37	1.42112e-116	-0.80079	0.94	0.989	2.49122e-112	GZMAhi CD4
RPLP0	1.75991e-113	-1.08204	0.802	0.976	3.08513e-109	GZMAhi CD4
RPL13A	1.30757e-105	-1.35399	0.547	0.886	2.29218e-101	GZMAhi CD4
ACTG1	7.5985e-104	1.3583	0.935	0.855	1.33202e-99	GZMAhi CD4
RPL6	6.47061e-103	-0.887829	0.872	0.972	1.1343e-98	GZMAhi CD4
ACTB	3.22598e-100	0.960619	0.982	0.992	5.65514e-96	GZMAhi CD4
GZMA	2.15168e-98	1.513	0.871	0.63	3.7719e-94	GZMAhi CD4
HSP90AB1	8.05453e-98	-1.79357	0.252	0.686	1.41196e-93	GZMAhi CD4
IL7R	2.32676e-94	-1.79483	0.291	0.713	4.07881e-90	GZMAhi CD4
RPL28	3.25112e-94	-0.546514	0.972	0.999	5.69921e-90	GZMAhi CD4
RPS16	7.57233e-94	-1.079	0.681	0.919	1.32743e-89	GZMAhi CD4
RPS4Y1	8.00174e-93	2.67818	0.52	0.051	1.4027e-88	GZMAhi CD4
PTPRCAP	1.05672e-91	3.22012	0.553	0.121	1.85243e-87	GZMAhi CD4
TPT1	2.99578e-90	-0.818297	0.92	0.992	5.2516e-86	GZMAhi CD4
CORO1A	3.67023e-89	1.08463	0.901	0.751	6.43391e-85	GZMAhi CD4
PTMA	9.54235e-87	-0.847262	0.815	0.981	1.67277e-82	GZMAhi CD4
PFN1	2.58689e-84	0.864806	0.961	0.971	4.53482e-80	GZMAhi CD4
GNAI2	6.10336e-84	2.66407	0.527	0.1	1.06992e-79	GZMAhi CD4
SLFN5	1.23791e-81	2.59082	0.538	0.118	2.17005e-77	GZMAhi CD4
B2M	1.54818e-81	-0.399516	0.99	0.999	2.71396e-77	GZMAhi CD4
NACA	2.18953e-81	-0.788038	0.872	0.967	3.83824e-77	GZMAhi CD4
RPL9	5.24533e-81	-1.0575	0.675	0.887	9.19506e-77	GZMAhi CD4
RPS15	1.61823e-76	-0.580668	0.958	0.994	2.83675e-72	GZMAhi CD4
MT-ATP8	1.56318e-75	2.92628	0.494	0.099	2.74026e-71	GZMAhi CD4
RNF213	1.39418e-74	2.25257	0.551	0.15	2.444e-70	GZMAhi CD4
RPL7	2.10804e-74	-1.19093	0.458	0.801	3.69539e-70	GZMAhi CD4
GNAS	1.10849e-73	1.93786	0.587	0.182	1.94319e-69	GZMAhi CD4
CXCR6	1.77921e-73	2.30571	0.55	0.149	3.11896e-69	GZMAhi CD4
RPS20	2.13199e-73	-1.74649	0.204	0.57	3.73738e-69	GZMAhi CD4
CFL1	3.62915e-71	0.994109	0.901	0.814	6.36189e-67	GZMAhi CD4
JUND	3.87614e-69	2.71085	0.439	0.063	6.79487e-65	GZMAhi CD4
ARPC1B	5.42909e-68	2.75512	0.468	0.1	9.5172e-64	GZMAhi CD4
RPL24	7.79866e-68	-0.658254	0.895	0.975	1.3671e-63	GZMAhi CD4
JUN	1.61148e-66	-2.5889	0.092	0.389	2.82492e-62	GZMAhi CD4
MIR4435-2HG	1.30778e-65	4.17823	0.356	0.019	2.29253e-61	GZMAhi CD4
RPL21	1.98949e-65	-0.947366	0.681	0.875	3.48757e-61	GZMAhi CD4
MYL6	1.06926e-64	0.846539	0.929	0.88	1.87442e-60	GZMAhi CD4
CD81	1.08446e-64	2.76692	0.425	0.07	1.90106e-60	GZMAhi CD4
RPS15A	2.31788e-64	-0.455829	0.967	0.997	4.06324e-60	GZMAhi CD4
RPL37A	3.64018e-64	-0.93882	0.625	0.878	6.38123e-60	GZMAhi CD4
ATP5F1E	1.3756e-63	0.747785	0.942	0.912	2.41143e-59	GZMAhi CD4
msgv-fmc63-28z	2.68538e-63	8.38337	0.313	0	4.70747e-59	GZMAhi CD4
RPS6	1.1185e-62	-0.741383	0.861	0.958	1.96073e-58	GZMAhi CD4
RPL38	2.355e-62	-0.891532	0.655	0.88	4.12832e-58	GZMAhi CD4
MXD4	3.07013e-60	4.43759	0.324	0.014	5.38194e-56	GZMAhi CD4
UBALD2	7.73036e-60	3.68498	0.355	0.035	1.35513e-55	GZMAhi CD4
CBLB	2.39986e-57	3.20544	0.362	0.043	4.20696e-53	GZMAhi CD4
RPL26	8.81537e-57	0.958992	0.847	0.683	1.54533e-52	GZMAhi CD4
RPS2P5	3.9598e-56	-2.02717	0.152	0.437	6.94152e-52	GZMAhi CD4
ANXA2	8.11927e-54	1.76692	0.534	0.206	1.42331e-49	GZMAhi CD4
H4C3	2.43086e-52	-1.2713	0.362	0.662	4.26131e-48	GZMAhi CD4
ITGB2	6.80146e-52	1.42682	0.623	0.323	1.1923e-47	GZMAhi CD4
RPLP1	2.34128e-51	-0.465272	0.971	0.999	4.10426e-47	GZMAhi CD4
MSN	2.8033e-51	1.56664	0.567	0.249	4.91419e-47	GZMAhi CD4
C12orf57	7.82874e-51	-1.23244	0.309	0.627	1.37238e-46	GZMAhi CD4
MT1E	6.76195e-50	4.72495	0.283	0.015	1.18537e-45	GZMAhi CD4
TGFB1	3.59489e-49	1.89126	0.469	0.157	6.30185e-45	GZMAhi CD4
LAG3	4.09497e-49	3.97467	0.307	0.032	7.17848e-45	GZMAhi CD4
CD74	5.30902e-49	1.45077	0.677	0.412	9.3067e-45	GZMAhi CD4
MYH9	1.0866e-48	1.74918	0.507	0.193	1.90481e-44	GZMAhi CD4
S1PR4	2.80439e-48	2.2489	0.414	0.114	4.91609e-44	GZMAhi CD4
JUNB	4.46049e-48	-1.48283	0.2	0.492	7.81924e-44	GZMAhi CD4
SAMHD1	1.91706e-47	1.83391	0.473	0.168	3.3606e-43	GZMAhi CD4
ETS1	2.46905e-47	1.6812	0.509	0.202	4.32825e-43	GZMAhi CD4
PLAAT4	2.79489e-47	1.13071	0.73	0.488	4.89945e-43	GZMAhi CD4
UBA52	5.75201e-47	-0.621883	0.8	0.935	1.00833e-42	GZMAhi CD4
HCST	1.21063e-46	0.88125	0.824	0.707	2.12224e-42	GZMAhi CD4
TAF10	1.31248e-46	2.18451	0.385	0.092	2.30078e-42	GZMAhi CD4
STAT1	2.20372e-46	2.76684	0.331	0.054	3.86313e-42	GZMAhi CD4
CEBPD	1.00472e-45	3.83454	0.288	0.029	1.76128e-41	GZMAhi CD4
WIPF1	2.53377e-44	1.80453	0.441	0.147	4.4417e-40	GZMAhi CD4
RPL31	3.72031e-44	-0.740905	0.618	0.85	6.5217e-40	GZMAhi CD4
ZYX	4.65111e-44	2.01958	0.412	0.125	8.15339e-40	GZMAhi CD4
MT2A	5.28936e-44	1.87314	0.534	0.264	9.27225e-40	GZMAhi CD4
TOMM7	1.09849e-43	-0.872422	0.534	0.786	1.92566e-39	GZMAhi CD4
CTLA4	1.10455e-43	4.45114	0.253	0.014	1.93628e-39	GZMAhi CD4
MT-RNR1	1.2092e-43	0.886334	0.833	0.633	2.11973e-39	GZMAhi CD4
ISG15	4.45547e-43	3.02623	0.323	0.061	7.81045e-39	GZMAhi CD4
PREX1	7.07177e-43	2.90433	0.289	0.036	1.23968e-38	GZMAhi CD4
TC2N	3.06648e-42	1.84143	0.427	0.142	5.37553e-38	GZMAhi CD4
GPRIN3	3.99967e-42	2.94784	0.276	0.031	7.01142e-38	GZMAhi CD4
ITGB1	6.74629e-42	1.67964	0.581	0.33	1.18262e-37	GZMAhi CD4
SMCHD1	9.9468e-42	1.80003	0.439	0.153	1.74367e-37	GZMAhi CD4
RPL3	9.95926e-42	-0.633432	0.804	0.944	1.74586e-37	GZMAhi CD4
RASAL3	3.96816e-41	2.58777	0.3	0.047	6.95618e-37	GZMAhi CD4
CYBA	1.31107e-40	0.807672	0.833	0.677	2.2983e-36	GZMAhi CD4
RPS27	3.32727e-40	-0.390022	0.97	0.996	5.83271e-36	GZMAhi CD4
CNN2	6.56006e-40	1.08963	0.674	0.444	1.14998e-35	GZMAhi CD4
CAPNS1	1.14112e-39	2.75094	0.287	0.045	2.00038e-35	GZMAhi CD4
LAPTM5	1.57068e-39	1.01416	0.748	0.583	2.7534e-35	GZMAhi CD4
PDCD1	1.70755e-39	3.25281	0.265	0.032	2.99334e-35	GZMAhi CD4
TMSB10	1.7914e-39	0.54369	0.973	0.994	3.14032e-35	GZMAhi CD4
CD2	2.70835e-39	0.872453	0.797	0.67	4.74774e-35	GZMAhi CD4
NEAT1	3.34715e-39	3.20624	0.279	0.042	5.86756e-35	GZMAhi CD4
RPL29	3.91655e-39	-0.454475	0.944	0.979	6.86572e-35	GZMAhi CD4
ABHD17A	9.16671e-39	2.33974	0.309	0.061	1.60692e-34	GZMAhi CD4
TPM4	1.26328e-38	2.23463	0.337	0.083	2.21454e-34	GZMAhi CD4
SASH3	3.32074e-38	2.22828	0.325	0.075	5.82125e-34	GZMAhi CD4
H1-10	5.43624e-38	1.93096	0.408	0.146	9.52973e-34	GZMAhi CD4
RPS28	1.33812e-37	-0.343427	0.962	0.997	2.34572e-33	GZMAhi CD4
CD4	2.71469e-37	2.28107	0.335	0.088	4.75886e-33	GZMAhi CD4
HLA-C	3.3142e-37	-0.476678	0.939	0.983	5.80978e-33	GZMAhi CD4
PABPC1	3.34984e-37	-0.830263	0.542	0.773	5.87228e-33	GZMAhi CD4
EFHD2	9.94385e-37	3.13642	0.25	0.031	1.74316e-32	GZMAhi CD4
CLIC1	1.66371e-36	0.684411	0.853	0.732	2.91648e-32	GZMAhi CD4
ARHGEF1	2.25844e-36	2.19669	0.314	0.072	3.95905e-32	GZMAhi CD4
PRF1	4.93054e-36	2.27239	0.342	0.099	8.64324e-32	GZMAhi CD4
FTH1	9.10778e-36	-0.670085	0.877	0.967	1.59659e-31	GZMAhi CD4
SRGN	4.69383e-35	1.06721	0.67	0.446	8.22828e-31	GZMAhi CD4
SAT1	5.5149e-35	2.03515	0.331	0.09	9.66762e-31	GZMAhi CD4
PEBP1	1.58685e-34	-1.67235	0.099	0.305	2.78174e-30	GZMAhi CD4
MIF	3.03406e-34	-0.83039	0.427	0.694	5.31871e-30	GZMAhi CD4
ARL4C	3.99182e-34	1.74332	0.385	0.138	6.99767e-30	GZMAhi CD4
EMP3	4.97937e-34	-0.703878	0.627	0.826	8.72884e-30	GZMAhi CD4
MALAT1	7.19433e-34	0.474181	0.989	0.965	1.26117e-29	GZMAhi CD4
TNFRSF1B	1.014e-33	2.48958	0.277	0.057	1.77754e-29	GZMAhi CD4
FTL	3.81366e-33	-0.518552	0.66	0.894	6.68534e-29	GZMAhi CD4
LIMD2	5.43083e-33	0.992718	0.691	0.516	9.52025e-29	GZMAhi CD4
DEF6	6.21225e-33	1.95256	0.312	0.082	1.08901e-28	GZMAhi CD4
RPL35	7.67493e-33	-0.516783	0.824	0.925	1.34542e-28	GZMAhi CD4
SUN2	8.86101e-33	2.12067	0.298	0.074	1.55333e-28	GZMAhi CD4
SH3BGRL3	9.42241e-33	0.50115	0.953	0.971	1.65175e-28	GZMAhi CD4
PIP4K2A	1.23926e-32	2.48454	0.254	0.043	2.17243e-28	GZMAhi CD4
CSK	1.38641e-32	1.79327	0.351	0.114	2.43037e-28	GZMAhi CD4
ARPC2	1.44991e-32	0.726541	0.792	0.633	2.5417e-28	GZMAhi CD4
LY6E	1.78412e-32	1.01215	0.661	0.466	3.12755e-28	GZMAhi CD4
DDX17	2.27733e-32	1.77866	0.343	0.107	3.99216e-28	GZMAhi CD4
FYN	2.32132e-32	1.61505	0.371	0.129	4.06927e-28	GZMAhi CD4
RPS18	3.11243e-32	-0.399293	0.948	0.992	5.45609e-28	GZMAhi CD4
LGALS1	3.18329e-32	1.42545	0.593	0.374	5.58031e-28	GZMAhi CD4
UCP2	3.54296e-32	1.22493	0.617	0.421	6.2108e-28	GZMAhi CD4
DOCK8	1.80131e-31	1.66029	0.36	0.122	3.1577e-27	GZMAhi CD4
LIMS1	2.30364e-31	2.11339	0.295	0.076	4.03829e-27	GZMAhi CD4
DYNLL1	2.34203e-31	1.47953	0.441	0.204	4.10557e-27	GZMAhi CD4
PPP1R18	2.89239e-31	1.38222	0.437	0.193	5.07036e-27	GZMAhi CD4
WDR1	5.00078e-31	1.56972	0.395	0.16	8.76638e-27	GZMAhi CD4
IFI16	5.37273e-31	1.85961	0.314	0.09	9.4184e-27	GZMAhi CD4
ANKRD44	9.83223e-31	2.06045	0.291	0.075	1.72359e-26	GZMAhi CD4
CD44	1.16411e-30	1.22373	0.484	0.238	2.04068e-26	GZMAhi CD4
RPL36	1.39951e-30	-0.379758	0.943	0.981	2.45333e-26	GZMAhi CD4
CKLF	1.46038e-30	1.70568	0.359	0.129	2.56005e-26	GZMAhi CD4
PPP1CA	2.19921e-30	0.958386	0.6	0.367	3.85522e-26	GZMAhi CD4
SUB1	4.03246e-30	0.939556	0.638	0.435	7.0689e-26	GZMAhi CD4
CTSC	5.30795e-30	1.36595	0.448	0.211	9.30484e-26	GZMAhi CD4
COTL1	1.33099e-29	1.07498	0.614	0.417	2.33322e-25	GZMAhi CD4
MACF1	1.58161e-29	2.19581	0.279	0.072	2.77256e-25	GZMAhi CD4
AHNAK	2.90714e-29	1.45293	0.428	0.197	5.09622e-25	GZMAhi CD4
IDH2	4.64092e-29	2.01249	0.279	0.072	8.13553e-25	GZMAhi CD4
LTB	7.42227e-29	-0.591999	0.455	0.708	1.30112e-24	GZMAhi CD4
LCP1	1.24025e-28	0.90557	0.652	0.458	2.17416e-24	GZMAhi CD4
PNRC1	1.59914e-28	-0.787504	0.455	0.68	2.80329e-24	GZMAhi CD4
IER2	1.80131e-28	-1.24803	0.258	0.474	3.15769e-24	GZMAhi CD4
RACK1	2.24964e-28	-0.426277	0.899	0.965	3.94361e-24	GZMAhi CD4
GPX4	3.11489e-28	-1.15048	0.189	0.406	5.4604e-24	GZMAhi CD4
GSTP1	3.19905e-28	-1.57677	0.097	0.277	5.60794e-24	GZMAhi CD4
NCL	4.17344e-28	-0.979885	0.277	0.508	7.31603e-24	GZMAhi CD4
SKAP1	4.25683e-28	1.18844	0.52	0.296	7.46223e-24	GZMAhi CD4
EVL	4.2658e-28	0.945369	0.611	0.398	7.47795e-24	GZMAhi CD4
IKZF1	4.82914e-28	1.73439	0.306	0.096	8.46548e-24	GZMAhi CD4
LSP1	5.39901e-28	0.713083	0.762	0.633	9.46447e-24	GZMAhi CD4
CAPZA1	7.98618e-28	1.80125	0.298	0.09	1.39998e-23	GZMAhi CD4
PYHIN1	9.87243e-28	1.95209	0.285	0.082	1.73064e-23	GZMAhi CD4
ITM2B	1.20285e-27	-0.626688	0.639	0.828	2.1086e-23	GZMAhi CD4
SNHG29	2.53176e-27	-0.896501	0.353	0.58	4.43818e-23	GZMAhi CD4
EEF1D	3.02321e-27	-0.501655	0.787	0.901	5.29968e-23	GZMAhi CD4
ICAM3	4.59829e-27	1.21973	0.435	0.209	8.06081e-23	GZMAhi CD4
VAMP5	1.12844e-26	1.78778	0.292	0.09	1.97815e-22	GZMAhi CD4
MT-CO2	1.18092e-26	0.575857	0.89	0.819	2.07015e-22	GZMAhi CD4
HNRNPD	1.47165e-26	2.0573	0.25	0.061	2.5798e-22	GZMAhi CD4
GPX1	1.67671e-26	1.92685	0.347	0.143	2.93927e-22	GZMAhi CD4
SLC9A3R1	1.86516e-26	1.27653	0.424	0.203	3.26962e-22	GZMAhi CD4
THEMIS	2.48645e-26	2.01747	0.288	0.09	4.35875e-22	GZMAhi CD4
RABGAP1L	3.27588e-26	1.6656	0.319	0.113	5.74262e-22	GZMAhi CD4
IL10RA	5.8653e-26	1.61975	0.32	0.115	1.02819e-21	GZMAhi CD4
PLP2	6.8438e-26	-1.10652	0.211	0.417	1.19972e-21	GZMAhi CD4
C12orf75	8.54924e-26	1.32628	0.415	0.202	1.49868e-21	GZMAhi CD4
CAPZB	1.26389e-25	0.81329	0.636	0.439	2.21559e-21	GZMAhi CD4
NKG7	1.62598e-25	1.99395	0.331	0.134	2.85034e-21	GZMAhi CD4
PYCARD	3.52507e-25	1.49414	0.333	0.128	6.17944e-21	GZMAhi CD4
CYTOR	5.50375e-25	1.70396	0.291	0.096	9.64808e-21	GZMAhi CD4
GYPC	5.91491e-25	1.00484	0.523	0.31	1.03688e-20	GZMAhi CD4
IQGAP2	6.5633e-25	1.73769	0.283	0.09	1.15055e-20	GZMAhi CD4
XBP1	7.47431e-25	1.48466	0.379	0.175	1.31025e-20	GZMAhi CD4
SP100	7.88411e-25	1.23847	0.428	0.216	1.38208e-20	GZMAhi CD4
SFPQ	8.84102e-25	1.87769	0.264	0.078	1.54983e-20	GZMAhi CD4
RAC2	1.05631e-24	0.525436	0.856	0.787	1.85172e-20	GZMAhi CD4
SLAMF1	1.26222e-24	1.91165	0.256	0.072	2.21268e-20	GZMAhi CD4
HLA-DRB1	1.39473e-24	2.04793	0.287	0.1	2.44495e-20	GZMAhi CD4
PSMB9	2.1552e-24	0.800655	0.64	0.452	3.77806e-20	GZMAhi CD4
UTRN	2.67689e-24	1.87185	0.267	0.082	4.69259e-20	GZMAhi CD4
CDC42	2.76715e-24	1.08327	0.457	0.241	4.85082e-20	GZMAhi CD4
NDUFB1	3.46139e-24	1.38821	0.36	0.157	6.06782e-20	GZMAhi CD4
EMB	3.47669e-24	1.39426	0.351	0.147	6.09464e-20	GZMAhi CD4
TBC1D10C	3.95027e-24	1.19597	0.401	0.189	6.92483e-20	GZMAhi CD4
ACTR2	5.73388e-24	1.38366	0.348	0.146	1.00515e-19	GZMAhi CD4
RHOF	1.64422e-23	1.42092	0.332	0.135	2.88232e-19	GZMAhi CD4
MCL1	1.75131e-23	1.59649	0.314	0.122	3.07005e-19	GZMAhi CD4
GAPDH	3.38632e-23	0.480227	0.93	0.95	5.93621e-19	GZMAhi CD4
ACTR3	3.91282e-23	0.988633	0.528	0.332	6.85918e-19	GZMAhi CD4
GBP5	4.98207e-23	1.32478	0.389	0.191	8.73357e-19	GZMAhi CD4
H3-3A	5.90714e-23	0.902461	0.567	0.376	1.03552e-18	GZMAhi CD4
RAP1B	5.99734e-23	1.088	0.431	0.223	1.05133e-18	GZMAhi CD4
APOBEC3G	6.82415e-23	1.34844	0.35	0.153	1.19627e-18	GZMAhi CD4
ACAP1	1.60442e-22	1.38002	0.325	0.132	2.81255e-18	GZMAhi CD4
GBP2	2.44894e-22	1.68065	0.267	0.089	4.29299e-18	GZMAhi CD4
HNRNPDL	2.98515e-22	-0.8362	0.339	0.54	5.23297e-18	GZMAhi CD4
PTGES3	3.37994e-22	-0.911312	0.252	0.451	5.92504e-18	GZMAhi CD4
MT-ND2	4.72908e-22	-0.930475	0.321	0.51	8.29007e-18	GZMAhi CD4
ISG20	5.33588e-22	1.0946	0.487	0.3	9.3538e-18	GZMAhi CD4
CELF2	7.67633e-22	1.51202	0.294	0.111	1.34566e-17	GZMAhi CD4
RGCC	1.61706e-21	-1.38409	0.117	0.275	2.8347e-17	GZMAhi CD4
CD27	2.0549e-21	1.20126	0.414	0.225	3.60224e-17	GZMAhi CD4
TAP1	2.29664e-21	1.46429	0.298	0.117	4.02602e-17	GZMAhi CD4
H2AZ1	2.55352e-21	-1.01122	0.185	0.369	4.47632e-17	GZMAhi CD4
HSPA8	3.96937e-21	-0.457085	0.773	0.878	6.95831e-17	GZMAhi CD4
CYTH1	4.16313e-21	1.74938	0.25	0.082	7.29797e-17	GZMAhi CD4
DDX24	6.16675e-21	-1.07287	0.173	0.35	1.08103e-16	GZMAhi CD4
PPP1R12A	9.38206e-21	1.51997	0.26	0.089	1.64468e-16	GZMAhi CD4
BST2	1.03303e-20	1.23362	0.373	0.185	1.8109e-16	GZMAhi CD4
SNHG6	1.03396e-20	-1.20669	0.153	0.32	1.81253e-16	GZMAhi CD4
RPS24	1.56129e-20	-0.290007	0.959	0.992	2.73694e-16	GZMAhi CD4
PARP8	1.80654e-20	1.55553	0.31	0.132	3.16686e-16	GZMAhi CD4
AKAP13	2.3589e-20	1.44698	0.269	0.097	4.13516e-16	GZMAhi CD4
SPOCK2	2.84012e-20	1.021	0.474	0.291	4.97874e-16	GZMAhi CD4
ARHGAP9	3.36402e-20	1.5986	0.255	0.089	5.89713e-16	GZMAhi CD4
SKP1	3.51887e-20	-0.709167	0.366	0.563	6.16857e-16	GZMAhi CD4
PRKCH	3.65561e-20	1.50685	0.272	0.102	6.40828e-16	GZMAhi CD4
PTP4A2	4.13077e-20	1.0865	0.392	0.202	7.24123e-16	GZMAhi CD4
DENND2D	4.58728e-20	1.34353	0.326	0.147	8.04151e-16	GZMAhi CD4
SIT1	5.10263e-20	0.989431	0.442	0.252	8.94491e-16	GZMAhi CD4
CALM3	6.31581e-20	1.12834	0.409	0.225	1.10716e-15	GZMAhi CD4
RGS10	8.53184e-20	1.0293	0.453	0.271	1.49563e-15	GZMAhi CD4
ARHGDIB	8.78874e-20	0.442378	0.907	0.89	1.54067e-15	GZMAhi CD4
LCK	9.86809e-20	0.692168	0.652	0.499	1.72988e-15	GZMAhi CD4
SEPTIN9	1.34721e-19	1.02623	0.411	0.22	2.36166e-15	GZMAhi CD4
PPDPF	1.36665e-19	-0.550548	0.605	0.776	2.39575e-15	GZMAhi CD4
SAMD3	1.58375e-19	1.6011	0.269	0.103	2.77632e-15	GZMAhi CD4
ATP5MG	1.75502e-19	0.658857	0.699	0.588	3.07655e-15	GZMAhi CD4
PSMB8	2.48662e-19	0.928261	0.478	0.299	4.35904e-15	GZMAhi CD4
EML4	2.73097e-19	1.14652	0.348	0.167	4.78739e-15	GZMAhi CD4
RPL15	3.13961e-19	-0.432468	0.736	0.848	5.50373e-15	GZMAhi CD4
GTF3A	3.36215e-19	-1.01445	0.171	0.339	5.89385e-15	GZMAhi CD4
FKBP1A	7.49365e-19	1.24639	0.327	0.153	1.31364e-14	GZMAhi CD4
LYAR	8.5744e-19	-1.12054	0.146	0.305	1.50309e-14	GZMAhi CD4
FCMR	1.86193e-18	1.38712	0.318	0.152	3.26396e-14	GZMAhi CD4
TLN1	2.1333e-18	1.33885	0.287	0.121	3.73967e-14	GZMAhi CD4
TNFRSF14	2.13767e-18	1.44952	0.265	0.104	3.74733e-14	GZMAhi CD4
MBNL1	2.65637e-18	1.05294	0.448	0.27	4.65661e-14	GZMAhi CD4
SELPLG	2.66096e-18	1.05068	0.399	0.221	4.66467e-14	GZMAhi CD4
POLD4	3.55425e-18	1.42989	0.264	0.104	6.2306e-14	GZMAhi CD4
COX7C	7.36661e-18	-0.404357	0.731	0.85	1.29137e-13	GZMAhi CD4
IQGAP1	7.61276e-18	1.29748	0.282	0.12	1.33452e-13	GZMAhi CD4
UBE2L6	8.70656e-18	1.21873	0.325	0.157	1.52626e-13	GZMAhi CD4
MT-ND3	8.93601e-18	0.609189	0.736	0.609	1.56648e-13	GZMAhi CD4
ANXA1	9.29637e-18	-0.559094	0.476	0.666	1.62965e-13	GZMAhi CD4
RALY	1.40544e-17	1.35819	0.266	0.108	2.46374e-13	GZMAhi CD4
SLC25A3	1.65177e-17	0.822148	0.495	0.321	2.89555e-13	GZMAhi CD4
ZAP70	1.72964e-17	1.38298	0.265	0.108	3.03206e-13	GZMAhi CD4
PFDN5	1.79121e-17	-0.432845	0.69	0.832	3.13999e-13	GZMAhi CD4
RCSD1	2.26079e-17	1.07883	0.333	0.163	3.96317e-13	GZMAhi CD4
TUBA1B	2.68823e-17	-1.01582	0.121	0.266	4.71247e-13	GZMAhi CD4
FAM107B	3.80254e-17	1.01782	0.383	0.211	6.66585e-13	GZMAhi CD4
PBXIP1	4.4168e-17	1.38468	0.253	0.1	7.74266e-13	GZMAhi CD4
CYRIB	4.97894e-17	1.29535	0.27	0.114	8.72809e-13	GZMAhi CD4
COMMD6	6.71252e-17	-0.455656	0.606	0.775	1.1767e-12	GZMAhi CD4
YBX1	1.61871e-16	-0.564067	0.413	0.601	2.8376e-12	GZMAhi CD4
CD3D	1.83368e-16	0.492292	0.772	0.702	3.21443e-12	GZMAhi CD4
CST7	1.94211e-16	0.718145	0.57	0.398	3.40452e-12	GZMAhi CD4
SRSF9	2.05862e-16	1.09444	0.328	0.166	3.60876e-12	GZMAhi CD4
ATP5IF1	2.08889e-16	0.915522	0.46	0.3	3.66182e-12	GZMAhi CD4
HNRNPU	2.53385e-16	1.09682	0.33	0.168	4.44184e-12	GZMAhi CD4
CD3G	3.87248e-16	0.699323	0.576	0.43	6.78846e-12	GZMAhi CD4
CAP1	4.4111e-16	0.851283	0.482	0.324	7.73265e-12	GZMAhi CD4
SH2D2A	5.25299e-16	1.2579	0.287	0.135	9.20849e-12	GZMAhi CD4
BRK1	1.04733e-15	0.843791	0.439	0.273	1.83597e-11	GZMAhi CD4
CLTA	1.13478e-15	1.20438	0.269	0.12	1.98928e-11	GZMAhi CD4
POMP	1.98914e-15	1.14134	0.297	0.145	3.48696e-11	GZMAhi CD4
MICOS10	2.10127e-15	1.20438	0.267	0.12	3.68352e-11	GZMAhi CD4
ARPC3	2.34335e-15	0.472032	0.753	0.675	4.10789e-11	GZMAhi CD4
JPT1	2.34388e-15	0.940628	0.361	0.199	4.10883e-11	GZMAhi CD4
COPE	3.30164e-15	1.16261	0.277	0.128	5.78778e-11	GZMAhi CD4
ATP5F1B	3.50222e-15	0.835567	0.425	0.26	6.1394e-11	GZMAhi CD4
OSTF1	4.22426e-15	1.0218	0.334	0.178	7.40512e-11	GZMAhi CD4
UBC	4.59691e-15	-0.359062	0.767	0.872	8.05839e-11	GZMAhi CD4
LINC00861	6.75289e-15	1.03737	0.318	0.163	1.18378e-10	GZMAhi CD4
FXYD5	7.38226e-15	-0.327949	0.756	0.896	1.29411e-10	GZMAhi CD4
SNRPD2	1.03337e-14	-0.496777	0.521	0.677	1.8115e-10	GZMAhi CD4
S100A11	1.4757e-14	0.542657	0.825	0.789	2.58691e-10	GZMAhi CD4
ARF6	1.8509e-14	1.01133	0.322	0.171	3.24463e-10	GZMAhi CD4
NAP1L4	2.62469e-14	1.13171	0.288	0.143	4.60109e-10	GZMAhi CD4
EIF1	2.80056e-14	-0.352165	0.798	0.903	4.90939e-10	GZMAhi CD4
DDIT4	3.71318e-14	0.933271	0.376	0.221	6.50921e-10	GZMAhi CD4
CALM1	4.0796e-14	-0.347818	0.774	0.894	7.15154e-10	GZMAhi CD4
PTPRC	4.50608e-14	0.512819	0.81	0.737	7.89915e-10	GZMAhi CD4
SLC25A6	5.32614e-14	-0.545501	0.492	0.64	9.33673e-10	GZMAhi CD4
CCNI	6.11074e-14	-0.527976	0.449	0.611	1.07121e-09	GZMAhi CD4
FKBP8	6.14295e-14	0.970128	0.313	0.164	1.07686e-09	GZMAhi CD4
RPS26	1.07462e-13	-0.267408	0.964	0.868	1.88381e-09	GZMAhi CD4
GIMAP4	1.12126e-13	0.673344	0.611	0.508	1.96557e-09	GZMAhi CD4
C4orf48	1.32982e-13	1.13821	0.276	0.138	2.33118e-09	GZMAhi CD4
LIME1	1.7382e-13	1.13434	0.277	0.139	3.04706e-09	GZMAhi CD4
POLR1D	1.98732e-13	1.15455	0.257	0.122	3.48378e-09	GZMAhi CD4
BTG1	3.06954e-13	-0.412502	0.682	0.829	5.38091e-09	GZMAhi CD4
SEM1	3.35313e-13	0.824886	0.379	0.228	5.87803e-09	GZMAhi CD4
ZC3HAV1	3.59398e-13	1.06007	0.251	0.118	6.30025e-09	GZMAhi CD4
FNBP1	4.33171e-13	0.955717	0.314	0.171	7.59348e-09	GZMAhi CD4
CRIP1	5.09273e-13	0.976933	0.373	0.236	8.92756e-09	GZMAhi CD4
VIM	6.91287e-13	-0.295313	0.79	0.908	1.21183e-08	GZMAhi CD4
YWHAZ	6.92493e-13	0.575026	0.628	0.517	1.21394e-08	GZMAhi CD4
APRT	7.06993e-13	-0.586255	0.316	0.471	1.23936e-08	GZMAhi CD4
CCDC107	7.42917e-13	1.01678	0.294	0.157	1.30233e-08	GZMAhi CD4
ARHGAP15	1.07765e-12	0.956983	0.442	0.299	1.88911e-08	GZMAhi CD4
ATP5ME	1.10961e-12	0.791584	0.431	0.289	1.94515e-08	GZMAhi CD4
CARD16	1.20849e-12	0.995741	0.298	0.161	2.11849e-08	GZMAhi CD4
CD53	1.27497e-12	0.610461	0.519	0.373	2.23503e-08	GZMAhi CD4
TLE5	1.28724e-12	0.605238	0.64	0.541	2.25653e-08	GZMAhi CD4
CNBP	1.61664e-12	-0.55039	0.375	0.529	2.83397e-08	GZMAhi CD4
CLEC2D	1.70395e-12	0.901937	0.373	0.231	2.98702e-08	GZMAhi CD4
ALDOA	1.72779e-12	0.829261	0.404	0.267	3.02882e-08	GZMAhi CD4
C9orf16	1.74619e-12	0.768721	0.414	0.27	3.06107e-08	GZMAhi CD4
RPL17	2.07328e-12	0.99124	0.312	0.177	3.63446e-08	GZMAhi CD4
LCP2	3.87419e-12	0.936946	0.328	0.192	6.79145e-08	GZMAhi CD4
RIPOR2	3.90946e-12	1.12493	0.289	0.159	6.85329e-08	GZMAhi CD4
EEF2	4.59295e-12	0.485358	0.7	0.606	8.05144e-08	GZMAhi CD4
RAN	4.66977e-12	-0.567077	0.312	0.465	8.18611e-08	GZMAhi CD4
TMEM258	5.27424e-12	0.647717	0.497	0.359	9.24575e-08	GZMAhi CD4
VCP	5.70791e-12	1.04917	0.268	0.14	1.0006e-07	GZMAhi CD4
RPL36AL	5.77815e-12	-0.29897	0.805	0.885	1.01291e-07	GZMAhi CD4
GZMK	6.92537e-12	-0.734235	0.377	0.503	1.21402e-07	GZMAhi CD4
COX4I1	7.22294e-12	-0.37072	0.698	0.808	1.26618e-07	GZMAhi CD4
BAX	7.60577e-12	1.15428	0.273	0.147	1.33329e-07	GZMAhi CD4
BIN1	9.5013e-12	0.99455	0.294	0.166	1.66558e-07	GZMAhi CD4
NCOR1	9.96965e-12	0.919049	0.298	0.166	1.74768e-07	GZMAhi CD4
SUMO2	1.03174e-11	0.579812	0.597	0.491	1.80863e-07	GZMAhi CD4
SEC61G	1.09893e-11	0.796361	0.391	0.255	1.92643e-07	GZMAhi CD4
STK17A	1.42558e-11	0.591743	0.519	0.382	2.49904e-07	GZMAhi CD4
RPL4	2.07183e-11	-0.400036	0.524	0.686	3.63192e-07	GZMAhi CD4
SEC11A	2.22774e-11	1.02287	0.261	0.138	3.90523e-07	GZMAhi CD4
CD47	3.31057e-11	0.992281	0.271	0.147	5.80343e-07	GZMAhi CD4
BIN2	3.97451e-11	0.913671	0.304	0.177	6.96732e-07	GZMAhi CD4
COX5A	6.3406e-11	0.770366	0.359	0.227	1.11151e-06	GZMAhi CD4
ANXA6	7.91212e-11	0.771602	0.381	0.252	1.387e-06	GZMAhi CD4
CD96	8.33382e-11	0.871266	0.349	0.223	1.46092e-06	GZMAhi CD4
YPEL3	1.29195e-10	0.665631	0.448	0.314	2.26479e-06	GZMAhi CD4
KLF6	1.36058e-10	-0.729906	0.273	0.402	2.3851e-06	GZMAhi CD4
EIF4G2	1.59819e-10	0.870307	0.283	0.16	2.80162e-06	GZMAhi CD4
NOSIP	2.22467e-10	-0.627942	0.247	0.374	3.89985e-06	GZMAhi CD4
RBX1	2.86978e-10	0.888725	0.283	0.163	5.03072e-06	GZMAhi CD4
CDC42SE1	3.65935e-10	0.94446	0.264	0.147	6.41484e-06	GZMAhi CD4
RBL2	3.89572e-10	0.952394	0.271	0.154	6.8292e-06	GZMAhi CD4
ABRACL	4.73951e-10	0.636622	0.455	0.332	8.30837e-06	GZMAhi CD4
CD69	4.91116e-10	-0.839393	0.221	0.338	8.60927e-06	GZMAhi CD4
HCLS1	6.22222e-10	0.591897	0.467	0.345	1.09076e-05	GZMAhi CD4
STK17B	7.09379e-10	0.784635	0.298	0.179	1.24354e-05	GZMAhi CD4
WAS	8.5879e-10	0.812452	0.329	0.21	1.50546e-05	GZMAhi CD4
PSME2	8.91578e-10	0.645634	0.464	0.349	1.56294e-05	GZMAhi CD4
GMFG	1.29208e-09	0.376945	0.706	0.627	2.26502e-05	GZMAhi CD4
ELF1	1.29453e-09	0.871577	0.279	0.164	2.26931e-05	GZMAhi CD4
RHOG	1.3869e-09	0.751967	0.351	0.231	2.43124e-05	GZMAhi CD4
CD247	1.44615e-09	0.645111	0.42	0.298	2.5351e-05	GZMAhi CD4
UBE2D3	1.52464e-09	0.615268	0.451	0.332	2.6727e-05	GZMAhi CD4
EIF5A	1.61612e-09	-0.726459	0.175	0.287	2.83306e-05	GZMAhi CD4
STK4	1.81285e-09	0.679123	0.389	0.267	3.17793e-05	GZMAhi CD4
SELENOW	2.34253e-09	-0.593423	0.244	0.366	4.10645e-05	GZMAhi CD4
PSMB10	2.35793e-09	0.666237	0.422	0.307	4.13344e-05	GZMAhi CD4
RBM3	2.70584e-09	0.807936	0.327	0.213	4.74334e-05	GZMAhi CD4
ARPC5	2.72753e-09	0.62691	0.432	0.313	4.78135e-05	GZMAhi CD4
BUB3	3.57368e-09	0.807433	0.271	0.159	6.26467e-05	GZMAhi CD4
HNRNPC	3.60711e-09	0.786377	0.309	0.195	6.32327e-05	GZMAhi CD4
ZFP36	4.3301e-09	-0.69365	0.217	0.33	7.59067e-05	GZMAhi CD4
MT-CYB	4.55016e-09	-0.468025	0.727	0.741	7.97642e-05	GZMAhi CD4
SRSF5	4.85008e-09	-0.483952	0.321	0.446	8.50219e-05	GZMAhi CD4
TERF2IP	5.87765e-09	0.827094	0.265	0.156	0.000103035	GZMAhi CD4
PAK2	9.01106e-09	0.78183	0.275	0.166	0.000157964	GZMAhi CD4
NPM1	1.0358e-08	-0.319705	0.555	0.693	0.000181576	GZMAhi CD4
REX1BD	1.0429e-08	-0.744207	0.152	0.252	0.00018282	GZMAhi CD4
UQCRH	1.06523e-08	0.620838	0.41	0.296	0.000186734	GZMAhi CD4
OPTN	1.07909e-08	0.857186	0.261	0.156	0.000189165	GZMAhi CD4
CDC42SE2	1.63518e-08	0.784956	0.251	0.147	0.000286647	GZMAhi CD4
DBI	1.76093e-08	0.606528	0.419	0.309	0.000308691	GZMAhi CD4
ANXA5	1.816e-08	0.604465	0.362	0.246	0.000318345	GZMAhi CD4
MZT2A	2.06203e-08	0.767023	0.296	0.189	0.000361475	GZMAhi CD4
GPR183	2.1928e-08	0.801302	0.312	0.207	0.000384398	GZMAhi CD4
COX6A1	2.4346e-08	0.552841	0.439	0.325	0.000426786	GZMAhi CD4
CD99	2.85745e-08	0.352888	0.742	0.708	0.000500912	GZMAhi CD4
CDK2AP2	2.98544e-08	0.762207	0.282	0.177	0.000523347	GZMAhi CD4
TRMT112	3.13272e-08	-0.54913	0.26	0.373	0.000549165	GZMAhi CD4
IRF1	3.59881e-08	0.716625	0.319	0.211	0.000630871	GZMAhi CD4
IL16	3.731e-08	0.701766	0.321	0.214	0.000654045	GZMAhi CD4
ARF5	3.78244e-08	0.665358	0.316	0.207	0.000663062	GZMAhi CD4
GPSM3	3.91627e-08	0.454788	0.636	0.57	0.000686522	GZMAhi CD4
RPL27A	4.61172e-08	-0.341655	0.459	0.598	0.000808434	GZMAhi CD4
CD40LG	6.5913e-08	0.817894	0.279	0.179	0.00115545	GZMAhi CD4
PA2G4	8.06429e-08	-0.627124	0.187	0.288	0.00141367	GZMAhi CD4
KRT10	8.55462e-08	-0.564165	0.203	0.307	0.00149963	GZMAhi CD4
KLF2	9.64492e-08	1.01725	0.407	0.345	0.00169075	GZMAhi CD4
RPL23	1.02434e-07	-0.401647	0.397	0.517	0.00179566	GZMAhi CD4
MCUB	1.07602e-07	0.653447	0.354	0.249	0.00188627	GZMAhi CD4
ATP5MC2	1.13525e-07	0.286449	0.808	0.782	0.00199009	GZMAhi CD4
TWF2	1.75079e-07	0.779	0.253	0.157	0.00306913	GZMAhi CD4
CD48	2.04301e-07	-0.316342	0.449	0.583	0.0035814	GZMAhi CD4
HLA-A	3.02414e-07	0.269263	0.916	0.939	0.00530132	GZMAhi CD4
ITGA4	3.35063e-07	0.725529	0.362	0.268	0.00587366	GZMAhi CD4
PRRC2C	3.47004e-07	0.657841	0.279	0.181	0.00608298	GZMAhi CD4
CD52	3.66408e-07	0.396932	0.86	0.886	0.00642313	GZMAhi CD4
LEPROTL1	3.87588e-07	0.498363	0.448	0.346	0.00679443	GZMAhi CD4
SRP14	4.5281e-07	-0.267705	0.632	0.744	0.00793775	GZMAhi CD4
EDF1	5.16485e-07	0.491383	0.427	0.323	0.00905399	GZMAhi CD4
SEPTIN1	5.34242e-07	0.478749	0.486	0.392	0.00936526	GZMAhi CD4
NOP10	5.78699e-07	0.575684	0.358	0.259	0.0101446	GZMAhi CD4
NOP53	5.87497e-07	-0.526698	0.261	0.362	0.0102988	GZMAhi CD4
NDUFA6	6.08858e-07	0.699499	0.254	0.161	0.0106733	GZMAhi CD4
RPS11	6.76014e-07	-0.304346	0.603	0.707	0.0118505	GZMAhi CD4
KRTCAP2	8.01194e-07	-0.41492	0.329	0.435	0.0140449	GZMAhi CD4
TBCB	8.86806e-07	0.652957	0.293	0.199	0.0155457	GZMAhi CD4
GAS5	1.09559e-06	-0.410884	0.236	0.339	0.0192056	GZMAhi CD4
TRBC1	1.14449e-06	0.774817	0.387	0.3	0.0200628	GZMAhi CD4
DDX5	1.33461e-06	-0.346536	0.454	0.562	0.0233957	GZMAhi CD4
SELL	1.3505e-06	0.723413	0.283	0.191	0.0236743	GZMAhi CD4
RTRAF	1.35431e-06	0.612616	0.292	0.199	0.023741	GZMAhi CD4
GIMAP7	1.39794e-06	-0.292737	0.681	0.777	0.0245059	GZMAhi CD4
ZFP36L2	1.4469e-06	0.335731	0.636	0.572	0.0253642	GZMAhi CD4
REEP5	1.50994e-06	0.67023	0.283	0.192	0.0264692	GZMAhi CD4
PRDX2	1.51941e-06	-0.49129	0.235	0.332	0.0266353	GZMAhi CD4
SOD1	1.59271e-06	-0.369682	0.371	0.477	0.0279202	GZMAhi CD4
ATP5MC3	2.11107e-06	0.488239	0.431	0.339	0.037007	GZMAhi CD4
HNRNPA3	2.18256e-06	0.541148	0.347	0.25	0.0382603	GZMAhi CD4
LBH	2.25021e-06	0.579733	0.342	0.25	0.0394462	GZMAhi CD4
DRAP1	2.54495e-06	0.485365	0.411	0.317	0.044613	GZMAhi CD4
GLIPR1	2.56736e-06	0.615023	0.261	0.171	0.0450059	GZMAhi CD4
RPL5	0	-1.55448	0.863	0.998	0	GZMAlo CD4
RPL8	0	-1.43604	0.91	0.997	0	GZMAlo CD4
RPLP2	0	-1.38861	0.923	0.999	0	GZMAlo CD4
RPS3A	0	-1.62063	0.941	0.999	0	GZMAlo CD4
RPL12	0	-1.30867	0.946	1	0	GZMAlo CD4
RPS4X	0	-1.50502	0.949	1	0	GZMAlo CD4
RPL14	0	-1.17231	0.962	0.999	0	GZMAlo CD4
RPL35A	0	-1.12411	0.962	0.999	0	GZMAlo CD4
RPS13	0	-1.18109	0.965	0.999	0	GZMAlo CD4
RPL18	0	-1.13678	0.967	0.999	0	GZMAlo CD4
RPS8	0	-1.71143	0.973	1	0	GZMAlo CD4
RPS23	0	-1.0297	0.977	0.999	0	GZMAlo CD4
RPS14	0	-1.49892	0.979	1	0	GZMAlo CD4
RPL19	0	-1.20045	0.979	1	0	GZMAlo CD4
TMSB4X	0	1.24086	0.997	0.981	0	GZMAlo CD4
RPS27A	0	-1.46993	0.985	0.999	0	GZMAlo CD4
RPL34	0	-1.20283	0.992	1	0	GZMAlo CD4
RPS12	0	-1.4896	0.992	1	0	GZMAlo CD4
RPS3	0	-0.998368	0.993	1	0	GZMAlo CD4
RPL32	0	-1.33744	0.994	1	0	GZMAlo CD4
RPL11	0	-1.21459	0.995	1	0	GZMAlo CD4
EEF1A1	0	-1.24539	0.997	1	0	GZMAlo CD4
RPL30	0	-1.22032	0.997	1	0	GZMAlo CD4
RPL10	0	-1.23266	0.997	0.999	0	GZMAlo CD4
RPS5	6.8938e-302	-1.20098	0.853	0.995	1.20848e-297	GZMAlo CD4
RPS2	3.45375e-295	-1.34021	0.814	0.994	6.05443e-291	GZMAlo CD4
RPL13	1.43551e-294	-0.893185	0.991	1	2.51646e-290	GZMAlo CD4
RPS7	1.24253e-287	-0.977333	0.967	0.998	2.17815e-283	GZMAlo CD4
RPL7A	1.43391e-287	-0.95965	0.959	0.998	2.51365e-283	GZMAlo CD4
RPSA	6.51311e-283	-1.30527	0.804	0.985	1.14175e-278	GZMAlo CD4
EEF1B2	8.84116e-279	-1.45268	0.701	0.971	1.54986e-274	GZMAlo CD4
RPL39	1.32394e-271	-0.863366	0.99	1	2.32087e-267	GZMAlo CD4
RPL37	3.17945e-271	-0.86981	0.977	0.999	5.57357e-267	GZMAlo CD4
RPLP0	1.25917e-248	-1.17313	0.862	0.995	2.20733e-244	GZMAlo CD4
RPS4Y1	2.25644e-229	3.16221	0.568	0.043	3.95553e-225	GZMAlo CD4
RPL10A	3.5712e-229	-1.18265	0.737	0.983	6.26032e-225	GZMAlo CD4
RPS21	3.2381e-228	-0.772619	0.958	1	5.67638e-224	GZMAlo CD4
RPL18A	9.01695e-224	-0.781882	0.981	0.999	1.58067e-219	GZMAlo CD4
FAU	3.06678e-222	-0.785931	0.983	0.999	5.37607e-218	GZMAlo CD4
RPL41	4.32704e-221	-0.522278	0.999	1	7.58531e-217	GZMAlo CD4
MT-RNR2	2.24177e-214	1.16974	0.981	0.902	3.92982e-210	GZMAlo CD4
TPT1	7.58096e-213	-0.918166	0.958	0.998	1.32894e-208	GZMAlo CD4
RPL6	1.76658e-207	-0.901232	0.93	0.985	3.09682e-203	GZMAlo CD4
RPS25	3.16002e-207	-0.809782	0.943	0.995	5.53952e-203	GZMAlo CD4
SLFN5	1.4286e-200	3.51175	0.534	0.062	2.50434e-196	GZMAlo CD4
RPS6	8.98967e-200	-0.903262	0.917	0.993	1.57589e-195	GZMAlo CD4
RPL13A	9.42454e-193	-1.23057	0.686	0.957	1.65212e-188	GZMAlo CD4
GZMA	3.95156e-181	2.40436	0.698	0.274	6.92709e-177	GZMAlo CD4
NACA	3.96244e-180	-0.862948	0.894	0.989	6.94615e-176	GZMAlo CD4
RPL28	3.48075e-175	-0.537914	0.999	1	6.10176e-171	GZMAlo CD4
PTPRCAP	1.23e-173	3.71804	0.484	0.065	2.15619e-169	GZMAlo CD4
RPL9	1.0297e-171	-0.997573	0.798	0.958	1.80506e-167	GZMAlo CD4
RPS15	9.33925e-171	-0.603412	0.98	1	1.63717e-166	GZMAlo CD4
RPL21	7.04287e-167	-1.0026	0.776	0.965	1.23461e-162	GZMAlo CD4
MT-ATP8	3.92982e-161	2.96388	0.53	0.108	6.88898e-157	GZMAlo CD4
RPL29	6.04222e-161	-0.651293	0.967	0.999	1.0592e-156	GZMAlo CD4
RPS16	1.28363e-160	-0.971081	0.78	0.963	2.25021e-156	GZMAlo CD4
RPS15A	2.50318e-157	-0.50238	0.997	0.999	4.38808e-153	GZMAlo CD4
GNAS	3.94572e-155	2.33758	0.564	0.137	6.91685e-151	GZMAlo CD4
JUND	4.14793e-150	3.66469	0.404	0.035	7.27132e-146	GZMAlo CD4
RNF213	7.65636e-150	2.7609	0.504	0.101	1.34216e-145	GZMAlo CD4
GNAI2	5.09498e-149	3.04289	0.452	0.064	8.93149e-145	GZMAlo CD4
RPL7	2.42303e-145	-1.12922	0.558	0.885	4.24757e-141	GZMAlo CD4
TGFB1	3.33522e-143	2.80134	0.466	0.08	5.84664e-139	GZMAlo CD4
CXCR6	9.55299e-136	4.31433	0.351	0.023	1.67464e-131	GZMAlo CD4
RPS20	5.81608e-135	-1.68663	0.25	0.671	1.01956e-130	GZMAlo CD4
HSP90AB1	6.80627e-133	-1.6523	0.248	0.672	1.19314e-128	GZMAlo CD4
ATP5F1E	1.41412e-127	0.860474	0.951	0.889	2.47895e-123	GZMAlo CD4
MIR4435-2HG	1.92871e-123	6.35973	0.285	0.004	3.38102e-119	GZMAlo CD4
PFN1	2.00955e-123	0.850631	0.976	0.954	3.52274e-119	GZMAlo CD4
CBLB	4.75435e-123	4.23151	0.322	0.02	8.33437e-119	GZMAlo CD4
TC2N	4.81219e-123	2.72918	0.422	0.075	8.43577e-119	GZMAlo CD4
MALAT1	1.58242e-121	0.840464	0.995	0.936	2.77399e-117	GZMAlo CD4
CORO1A	1.29542e-119	1.0085	0.872	0.726	2.27087e-115	GZMAlo CD4
CD81	1.10875e-118	3.33897	0.352	0.039	1.94365e-114	GZMAlo CD4
ARPC1B	1.81001e-118	3.08767	0.386	0.06	3.17295e-114	GZMAlo CD4
STAT1	5.09796e-117	3.88791	0.322	0.026	8.93673e-113	GZMAlo CD4
RPL38	1.0129e-116	-0.796869	0.78	0.945	1.77561e-112	GZMAlo CD4
msgv-fmc63-28z	2.50921e-115	9.48634	0.259	0	4.39865e-111	GZMAlo CD4
RPL37A	2.66369e-115	-0.832209	0.741	0.943	4.66946e-111	GZMAlo CD4
CD74	4.23204e-115	2.2303	0.563	0.221	7.41876e-111	GZMAlo CD4
RPL24	8.94679e-115	-0.604053	0.927	0.989	1.56837e-110	GZMAlo CD4
ETS1	3.84428e-112	2.09399	0.507	0.155	6.73903e-108	GZMAlo CD4
S1PR4	1.67903e-109	2.4365	0.437	0.105	2.94334e-105	GZMAlo CD4
MYH9	1.12618e-107	2.12049	0.488	0.145	1.97419e-103	GZMAlo CD4
ACTB	6.12038e-107	0.852503	0.996	0.981	1.0729e-102	GZMAlo CD4
RPS28	2.03806e-103	-0.396746	0.995	0.999	3.57272e-99	GZMAlo CD4
CD2	1.03548e-102	1.3182	0.74	0.499	1.8152e-98	GZMAlo CD4
TXNIP	1.42231e-100	-0.928957	0.59	0.894	2.49332e-96	GZMAlo CD4
NEAT1	1.60758e-99	3.5723	0.301	0.033	2.81809e-95	GZMAlo CD4
RPL26	6.24609e-99	0.919296	0.899	0.791	1.09494e-94	GZMAlo CD4
PTMA	2.98065e-98	-0.611515	0.888	0.991	5.22507e-94	GZMAlo CD4
SAMHD1	8.10703e-96	2.12655	0.445	0.131	1.42116e-91	GZMAlo CD4
MSN	3.13153e-95	1.83007	0.504	0.18	5.48957e-91	GZMAlo CD4
RPL31	2.00242e-93	-0.778431	0.696	0.905	3.51024e-89	GZMAlo CD4
TAF10	2.61858e-93	2.65984	0.341	0.062	4.59037e-89	GZMAlo CD4
RPLP1	6.26124e-93	-0.448859	0.999	1	1.0976e-88	GZMAlo CD4
WIPF1	1.22722e-92	2.40643	0.372	0.082	2.15133e-88	GZMAlo CD4
SMCHD1	1.1825e-90	2.04657	0.448	0.142	2.07293e-86	GZMAlo CD4
IKZF1	1.08541e-89	2.33344	0.363	0.079	1.90272e-85	GZMAlo CD4
MYL6	1.28091e-89	0.877114	0.888	0.779	2.24543e-85	GZMAlo CD4
PYHIN1	4.45796e-89	3.41927	0.273	0.03	7.8148e-85	GZMAlo CD4
CST7	1.77066e-88	2.05913	0.416	0.117	3.10397e-84	GZMAlo CD4
MACF1	2.01645e-88	3.07688	0.288	0.038	3.53483e-84	GZMAlo CD4
RPS2P5	3.11604e-88	-1.93578	0.197	0.5	5.46242e-84	GZMAlo CD4
SRGN	9.4246e-87	1.70655	0.563	0.262	1.65213e-82	GZMAlo CD4
AHNAK	2.07054e-86	2.06487	0.45	0.152	3.62965e-82	GZMAlo CD4
ITGB2	3.66521e-86	1.61737	0.526	0.216	6.42511e-82	GZMAlo CD4
SP100	5.61147e-85	1.83278	0.448	0.148	9.8369e-81	GZMAlo CD4
PLAAT4	2.06159e-84	1.36341	0.636	0.349	3.61397e-80	GZMAlo CD4
MT2A	5.08953e-83	2.34811	0.445	0.162	8.92195e-79	GZMAlo CD4
ISG15	2.54161e-82	3.4974	0.265	0.033	4.45545e-78	GZMAlo CD4
C12orf57	9.00864e-82	-1.16094	0.337	0.663	1.57921e-77	GZMAlo CD4
FKBP5	2.38717e-81	3.21348	0.263	0.033	4.18471e-77	GZMAlo CD4
SUN2	3.37318e-81	2.46589	0.318	0.062	5.91319e-77	GZMAlo CD4
ITGB1	9.39032e-81	1.65518	0.627	0.376	1.64612e-76	GZMAlo CD4
CD4	5.4568e-80	2.79019	0.291	0.049	9.56576e-76	GZMAlo CD4
ANKRD44	6.42868e-79	2.53523	0.303	0.057	1.12695e-74	GZMAlo CD4
UBA52	4.66369e-78	-0.567768	0.862	0.971	8.17544e-74	GZMAlo CD4
SNHG29	8.12064e-78	-0.991649	0.428	0.739	1.42355e-73	GZMAlo CD4
ARL4C	1.04233e-77	2.03407	0.379	0.108	1.82721e-73	GZMAlo CD4
SKAP1	1.11825e-77	1.6196	0.489	0.2	1.96029e-73	GZMAlo CD4
PABPC1	1.47445e-77	-0.782756	0.637	0.867	2.5847e-73	GZMAlo CD4
FYN	3.20092e-77	2.21529	0.342	0.083	5.61121e-73	GZMAlo CD4
DDX17	4.63002e-77	2.08473	0.361	0.096	8.11643e-73	GZMAlo CD4
SH3BGRL3	9.86665e-77	0.682795	0.96	0.942	1.72962e-72	GZMAlo CD4
TMSB10	1.51576e-76	0.569677	0.996	0.994	2.65713e-72	GZMAlo CD4
H4C3	3.19619e-76	-1.10382	0.391	0.688	5.60293e-72	GZMAlo CD4
PARP8	4.10065e-76	2.36917	0.326	0.075	7.18844e-72	GZMAlo CD4
IFI16	6.6107e-76	2.57469	0.288	0.052	1.15886e-71	GZMAlo CD4
RPL3	3.45169e-75	-0.552732	0.891	0.981	6.05081e-71	GZMAlo CD4
ACTG1	4.1726e-74	1.06641	0.9	0.871	7.31457e-70	GZMAlo CD4
MBNL1	9.3335e-74	1.59458	0.491	0.209	1.63616e-69	GZMAlo CD4
SAT1	3.1421e-73	2.56004	0.293	0.059	5.50811e-69	GZMAlo CD4
UBALD2	1.04268e-72	2.88701	0.255	0.038	1.82783e-68	GZMAlo CD4
RPL35	1.35251e-72	-0.530739	0.882	0.969	2.37095e-68	GZMAlo CD4
RABGAP1L	1.47924e-72	2.48733	0.293	0.06	2.5931e-68	GZMAlo CD4
LINC01578	1.03163e-71	2.6951	0.259	0.041	1.80844e-67	GZMAlo CD4
EMB	1.25455e-71	1.90413	0.369	0.109	2.19922e-67	GZMAlo CD4
GYPC	3.27772e-71	1.39626	0.522	0.237	5.74584e-67	GZMAlo CD4
ANXA2	4.39099e-71	1.79625	0.422	0.154	7.69741e-67	GZMAlo CD4
HCST	2.69033e-70	1.01638	0.735	0.534	4.71615e-66	GZMAlo CD4
CD52	1.62919e-69	0.731432	0.921	0.899	2.85597e-65	GZMAlo CD4
DOCK8	2.93281e-69	2.07059	0.333	0.088	5.14122e-65	GZMAlo CD4
TOMM7	3.29728e-69	-0.755048	0.607	0.843	5.78014e-65	GZMAlo CD4
PDE3B	9.8208e-69	2.83167	0.256	0.044	1.72159e-64	GZMAlo CD4
PTPRC	1.08574e-68	0.861547	0.806	0.673	1.90331e-64	GZMAlo CD4
LDHB	2.82484e-68	2.63151	0.263	0.048	4.95194e-64	GZMAlo CD4
ZFP36L2	6.24268e-67	1.07163	0.69	0.462	1.09434e-62	GZMAlo CD4
RPS18	7.94989e-67	-0.42084	0.978	0.997	1.39362e-62	GZMAlo CD4
GBP5	3.03288e-66	1.97356	0.357	0.111	5.31663e-62	GZMAlo CD4
PRKCH	1.11346e-65	2.24079	0.295	0.07	1.95189e-61	GZMAlo CD4
MCL1	1.09922e-64	2.13247	0.316	0.086	1.92693e-60	GZMAlo CD4
ARHGEF1	1.26589e-64	2.17188	0.299	0.074	2.21911e-60	GZMAlo CD4
CYBA	1.39702e-64	0.912137	0.753	0.568	2.44898e-60	GZMAlo CD4
SAMD3	1.89924e-64	2.56918	0.256	0.049	3.32936e-60	GZMAlo CD4
IQGAP2	2.66074e-64	2.45438	0.261	0.052	4.66427e-60	GZMAlo CD4
RPL36	9.93801e-64	-0.370857	0.963	0.996	1.74213e-59	GZMAlo CD4
IL10RA	2.01821e-63	1.95558	0.331	0.096	3.53793e-59	GZMAlo CD4
LTB	2.88044e-63	-0.601149	0.639	0.885	5.0494e-59	GZMAlo CD4
C12orf75	5.87548e-63	2.09137	0.31	0.084	1.02997e-58	GZMAlo CD4
DEF6	1.32988e-62	2.31916	0.267	0.057	2.33129e-58	GZMAlo CD4
RACK1	1.84202e-62	-0.424403	0.945	0.992	3.22906e-58	GZMAlo CD4
KLF2	3.97205e-62	1.46875	0.591	0.389	6.963e-58	GZMAlo CD4
RCSD1	9.91056e-62	1.80383	0.348	0.111	1.73732e-57	GZMAlo CD4
CTSC	1.02658e-61	1.84162	0.355	0.118	1.7996e-57	GZMAlo CD4
LSP1	1.78914e-61	0.980515	0.681	0.467	3.13637e-57	GZMAlo CD4
H1-10	3.08793e-61	1.96637	0.377	0.141	5.41314e-57	GZMAlo CD4
STK38	4.08991e-61	2.42698	0.257	0.054	7.16961e-57	GZMAlo CD4
EML4	4.98477e-61	1.78757	0.355	0.118	8.7383e-57	GZMAlo CD4
CSK	5.78208e-59	1.97775	0.301	0.083	1.0136e-54	GZMAlo CD4
IL7R	6.58933e-59	-0.648283	0.556	0.832	1.15511e-54	GZMAlo CD4
MT-RNR1	8.41154e-59	0.683384	0.86	0.704	1.47454e-54	GZMAlo CD4
SEPTIN9	2.19825e-57	1.54564	0.4	0.159	3.85354e-53	GZMAlo CD4
CLIC1	1.81038e-56	0.869656	0.743	0.567	3.1736e-52	GZMAlo CD4
PPP1R18	1.82391e-56	1.62659	0.367	0.136	3.19731e-52	GZMAlo CD4
RPL15	3.48257e-56	-0.534406	0.786	0.919	6.10494e-52	GZMAlo CD4
JUN	6.18205e-56	-2.24832	0.084	0.302	1.08371e-51	GZMAlo CD4
MT-CO2	1.13255e-55	0.57419	0.939	0.872	1.98536e-51	GZMAlo CD4
BCL11B	1.21586e-55	2.04179	0.272	0.07	2.13139e-51	GZMAlo CD4
MAL	1.75921e-55	-2.15299	0.053	0.258	3.08389e-51	GZMAlo CD4
FNBP1	2.6939e-55	1.81225	0.315	0.099	4.72241e-51	GZMAlo CD4
CFL1	3.01879e-55	0.73264	0.851	0.803	5.29194e-51	GZMAlo CD4
FLNA	2.86429e-53	1.96907	0.283	0.081	5.0211e-49	GZMAlo CD4
H3-3A	1.79082e-52	1.12642	0.55	0.32	3.13931e-48	GZMAlo CD4
TLN1	1.94139e-52	1.79448	0.299	0.093	3.40326e-48	GZMAlo CD4
CNN2	4.07991e-52	1.14201	0.572	0.356	7.15207e-48	GZMAlo CD4
RPL4	4.86104e-52	-0.65913	0.639	0.832	8.52141e-48	GZMAlo CD4
LCP1	9.13055e-52	1.10078	0.57	0.345	1.60058e-47	GZMAlo CD4
SLC9A3R1	1.68576e-51	1.53519	0.359	0.138	2.95514e-47	GZMAlo CD4
LAPTM5	1.89302e-51	0.89264	0.713	0.552	3.31846e-47	GZMAlo CD4
CD44	4.90678e-51	1.38268	0.422	0.193	8.60158e-47	GZMAlo CD4
ARPC2	6.70717e-51	0.790861	0.721	0.554	1.17577e-46	GZMAlo CD4
PSMB9	1.492e-50	1.05728	0.552	0.321	2.61547e-46	GZMAlo CD4
CELF2	1.80901e-50	1.79778	0.311	0.106	3.1712e-46	GZMAlo CD4
TNFRSF14	5.77802e-50	1.89693	0.274	0.081	1.01289e-45	GZMAlo CD4
ZYX	1.45097e-49	1.823	0.296	0.097	2.54354e-45	GZMAlo CD4
EEF1D	2.63475e-49	-0.475555	0.82	0.941	4.61873e-45	GZMAlo CD4
DENND2D	3.12299e-49	1.75188	0.303	0.102	5.47461e-45	GZMAlo CD4
JUNB	5.92734e-49	-1.13678	0.255	0.498	1.03906e-44	GZMAlo CD4
CDC42	1.33687e-48	1.31986	0.418	0.195	2.34353e-44	GZMAlo CD4
IER2	2.27797e-48	-1.24979	0.297	0.523	3.99328e-44	GZMAlo CD4
YPEL3	3.97781e-48	1.1802	0.472	0.243	6.9731e-44	GZMAlo CD4
TBC1D10C	4.42797e-48	1.46075	0.355	0.141	7.76224e-44	GZMAlo CD4
CD96	2.26745e-47	1.52605	0.351	0.141	3.97484e-43	GZMAlo CD4
VIM	4.526e-47	-0.474019	0.765	0.925	7.93407e-43	GZMAlo CD4
RHOF	1.93393e-46	1.72993	0.281	0.091	3.39017e-42	GZMAlo CD4
LIMS1	4.94495e-46	1.83123	0.284	0.096	8.6685e-42	GZMAlo CD4
USP15	8.30697e-46	1.83527	0.263	0.08	1.45621e-41	GZMAlo CD4
ACAP1	1.24912e-45	1.66192	0.288	0.097	2.1897e-41	GZMAlo CD4
UCP2	1.55699e-45	1.19236	0.554	0.363	2.72941e-41	GZMAlo CD4
RBL2	9.82957e-45	1.59383	0.309	0.114	1.72312e-40	GZMAlo CD4
CLEC2D	9.87322e-45	1.38428	0.375	0.166	1.73077e-40	GZMAlo CD4
SPOCK2	1.18153e-44	1.19103	0.465	0.249	2.07122e-40	GZMAlo CD4
DYNLL1	1.16979e-43	1.45807	0.354	0.153	2.05064e-39	GZMAlo CD4
FAM107B	2.70468e-43	1.35698	0.377	0.172	4.74131e-39	GZMAlo CD4
HSPA8	1.31887e-42	-0.480415	0.743	0.91	2.31198e-38	GZMAlo CD4
LY6E	1.61255e-42	0.996457	0.576	0.385	2.8268e-38	GZMAlo CD4
ATP5ME	4.49364e-42	1.18768	0.437	0.228	7.87734e-38	GZMAlo CD4
FTH1	1.95885e-41	-0.460697	0.89	0.957	3.43387e-37	GZMAlo CD4
LGALS1	8.40684e-41	1.53242	0.476	0.29	1.47372e-36	GZMAlo CD4
ATRX	2.1316e-40	1.73177	0.25	0.081	3.7367e-36	GZMAlo CD4
MT-ND2	3.9176e-40	-0.887262	0.349	0.568	6.86755e-36	GZMAlo CD4
STK4	7.62787e-40	1.10677	0.434	0.229	1.33716e-35	GZMAlo CD4
COTL1	1.49871e-39	1.11445	0.516	0.332	2.62723e-35	GZMAlo CD4
GPX1	2.12492e-39	1.77157	0.285	0.111	3.72499e-35	GZMAlo CD4
CALM3	3.85178e-39	1.44119	0.327	0.141	6.75216e-35	GZMAlo CD4
RIPOR2	5.20663e-39	1.33457	0.372	0.181	9.12722e-35	GZMAlo CD4
N4BP2L2	5.22735e-39	1.50065	0.28	0.104	9.16355e-35	GZMAlo CD4
TRAC	7.22789e-39	1.24472	0.383	0.187	1.26705e-34	GZMAlo CD4
PTP4A2	8.01674e-39	1.31607	0.345	0.155	1.40533e-34	GZMAlo CD4
NAP1L4	2.50447e-38	1.50506	0.28	0.105	4.39034e-34	GZMAlo CD4
ACTR2	7.60475e-38	1.41274	0.311	0.13	1.33311e-33	GZMAlo CD4
BIN1	9.71237e-38	1.45937	0.299	0.122	1.70258e-33	GZMAlo CD4
EVL	1.19526e-37	0.908048	0.542	0.346	2.09529e-33	GZMAlo CD4
NCOR1	3.29371e-37	1.50245	0.265	0.096	5.77387e-33	GZMAlo CD4
MT-ND3	4.51657e-37	0.598186	0.8	0.697	7.91755e-33	GZMAlo CD4
NME2	4.82685e-37	1.65685	0.261	0.097	8.46147e-33	GZMAlo CD4
HLA-A	6.08528e-37	0.510884	0.92	0.932	1.06675e-32	GZMAlo CD4
CRIP1	7.24779e-37	1.35486	0.352	0.169	1.27054e-32	GZMAlo CD4
GAS5	9.36085e-37	-0.793549	0.285	0.51	1.64096e-32	GZMAlo CD4
ATP5F1B	1.06141e-36	1.16417	0.385	0.193	1.86064e-32	GZMAlo CD4
UBE2L6	1.64749e-36	1.49454	0.275	0.106	2.88805e-32	GZMAlo CD4
POLR1D	2.31294e-36	1.49872	0.273	0.105	4.05458e-32	GZMAlo CD4
FKBP1A	3.15657e-36	1.63903	0.251	0.09	5.53347e-32	GZMAlo CD4
RORA	3.94381e-36	1.60208	0.266	0.101	6.91349e-32	GZMAlo CD4
XBP1	5.25489e-36	1.49005	0.293	0.122	9.21182e-32	GZMAlo CD4
SLC25A6	6.92682e-36	-0.582764	0.532	0.732	1.21427e-31	GZMAlo CD4
WDR1	1.19686e-35	1.5032	0.269	0.104	2.09809e-31	GZMAlo CD4
ISG20	1.81995e-35	1.05986	0.474	0.292	3.19037e-31	GZMAlo CD4
PPP1CA	2.63135e-35	0.999297	0.482	0.298	4.61276e-31	GZMAlo CD4
SH3KBP1	6.05467e-35	1.4518	0.277	0.111	1.06138e-30	GZMAlo CD4
PFDN5	8.46903e-35	-0.442401	0.728	0.868	1.48462e-30	GZMAlo CD4
ITM2B	1.08829e-34	-0.49853	0.625	0.801	1.90777e-30	GZMAlo CD4
OPTN	1.12327e-34	1.47108	0.263	0.101	1.96909e-30	GZMAlo CD4
CARD16	2.38458e-34	1.46206	0.263	0.102	4.18018e-30	GZMAlo CD4
CAP1	3.2623e-34	1.139	0.395	0.213	5.71881e-30	GZMAlo CD4
ICAM3	6.16685e-34	1.07181	0.395	0.208	1.08105e-29	GZMAlo CD4
JPT1	6.42984e-34	1.40051	0.277	0.113	1.12715e-29	GZMAlo CD4
PRRC2C	6.48036e-34	1.22442	0.315	0.14	1.13601e-29	GZMAlo CD4
RAC2	1.22433e-33	0.561201	0.807	0.705	2.14625e-29	GZMAlo CD4
TLE5	1.78886e-33	0.705047	0.715	0.615	3.13588e-29	GZMAlo CD4
LINC00861	1.83548e-33	1.19745	0.35	0.172	3.2176e-29	GZMAlo CD4
BAX	2.11935e-33	1.63889	0.277	0.118	3.71523e-29	GZMAlo CD4
CDC42SE1	6.36767e-33	1.34904	0.291	0.127	1.11625e-28	GZMAlo CD4
LCP2	6.84727e-33	1.2985	0.303	0.135	1.20033e-28	GZMAlo CD4
CAPZB	2.0947e-32	0.837924	0.547	0.379	3.672e-28	GZMAlo CD4
PLP2	5.01498e-32	-1.02493	0.184	0.37	8.79127e-28	GZMAlo CD4
HNRNPDL	5.50508e-32	-0.756463	0.309	0.515	9.65041e-28	GZMAlo CD4
SRSF9	8.81431e-32	1.38622	0.265	0.109	1.54515e-27	GZMAlo CD4
APBB1IP	1.14154e-31	1.10393	0.36	0.184	2.00112e-27	GZMAlo CD4
ACTR3	1.18056e-31	0.970276	0.45	0.271	2.06951e-27	GZMAlo CD4
NOSIP	1.43394e-31	-0.582695	0.321	0.551	2.51369e-27	GZMAlo CD4
NDUFB1	1.53327e-31	1.32717	0.291	0.131	2.68783e-27	GZMAlo CD4
LIMD2	2.5029e-31	0.770566	0.669	0.57	4.38759e-27	GZMAlo CD4
STK17A	3.1727e-31	0.995439	0.417	0.239	5.56175e-27	GZMAlo CD4
FCMR	3.66359e-31	1.51683	0.282	0.127	6.42228e-27	GZMAlo CD4
PAK2	4.46423e-31	1.25632	0.285	0.124	7.8258e-27	GZMAlo CD4
RGS10	5.7358e-31	1.11002	0.401	0.23	1.00549e-26	GZMAlo CD4
PBXIP1	7.24542e-31	1.41155	0.252	0.101	1.27012e-26	GZMAlo CD4
RPS9	8.17977e-31	-0.369905	0.862	0.953	1.43391e-26	GZMAlo CD4
SF3B1	8.65435e-31	1.36632	0.25	0.099	1.51711e-26	GZMAlo CD4
CD27	8.87246e-31	1.2492	0.353	0.189	1.55534e-26	GZMAlo CD4
PSMB8	1.27376e-30	1.03017	0.409	0.235	2.23289e-26	GZMAlo CD4
ARF6	2.51597e-30	1.38374	0.257	0.106	4.41049e-26	GZMAlo CD4
TMEM258	2.68019e-30	0.860706	0.496	0.319	4.69837e-26	GZMAlo CD4
RESF1	4.80604e-30	1.15035	0.374	0.206	8.42498e-26	GZMAlo CD4
ARF5	7.53952e-30	1.17526	0.303	0.142	1.32168e-25	GZMAlo CD4
ATP5IF1	7.9204e-30	1.06476	0.371	0.202	1.38845e-25	GZMAlo CD4
WAS	9.45617e-30	1.19518	0.289	0.13	1.65767e-25	GZMAlo CD4
SELPLG	1.23209e-29	1.06795	0.373	0.203	2.15986e-25	GZMAlo CD4
CDC42SE2	3.08748e-29	1.34128	0.256	0.108	5.41235e-25	GZMAlo CD4
OSTF1	5.12378e-29	1.3529	0.256	0.109	8.98199e-25	GZMAlo CD4
GAPDH	7.26744e-29	0.51181	0.906	0.904	1.27398e-24	GZMAlo CD4
GMFG	2.37557e-28	0.578992	0.692	0.561	4.16438e-24	GZMAlo CD4
CD47	9.20546e-28	1.17448	0.293	0.14	1.61372e-23	GZMAlo CD4
MZT2A	2.53616e-27	1.22308	0.284	0.135	4.44589e-23	GZMAlo CD4
ALDOA	4.80844e-27	1.08923	0.357	0.199	8.4292e-23	GZMAlo CD4
RAP1B	6.61661e-27	1.08262	0.325	0.169	1.15989e-22	GZMAlo CD4
IL16	7.18311e-27	1.24396	0.271	0.126	1.2592e-22	GZMAlo CD4
SIT1	4.70478e-26	1.02478	0.342	0.185	8.24748e-22	GZMAlo CD4
COX5A	6.72627e-26	1.06847	0.319	0.167	1.17911e-21	GZMAlo CD4
RPL13P12	9.82264e-26	1.15759	0.263	0.121	1.72191e-21	GZMAlo CD4
SNHG6	1.7624e-25	-0.893863	0.198	0.363	3.08949e-21	GZMAlo CD4
NPM1	3.3812e-25	-0.409229	0.619	0.782	5.92724e-21	GZMAlo CD4
SUMO2	4.53827e-25	0.71198	0.576	0.448	7.95559e-21	GZMAlo CD4
YWHAZ	6.51276e-25	0.685268	0.58	0.449	1.14169e-20	GZMAlo CD4
CD69	6.62436e-25	-1.09005	0.197	0.354	1.16125e-20	GZMAlo CD4
ARPC3	7.4051e-25	0.562233	0.674	0.568	1.29811e-20	GZMAlo CD4
SUB1	8.77652e-25	0.778989	0.538	0.4	1.53852e-20	GZMAlo CD4
CD48	8.8235e-25	-0.562452	0.395	0.581	1.54676e-20	GZMAlo CD4
BRK1	9.92327e-25	0.934476	0.365	0.209	1.73955e-20	GZMAlo CD4
RBX1	1.43138e-24	1.17426	0.265	0.127	2.5092e-20	GZMAlo CD4
GPX4	1.595e-24	-0.836175	0.223	0.387	2.79604e-20	GZMAlo CD4
SKP1	2.10931e-24	-0.608909	0.337	0.519	3.69763e-20	GZMAlo CD4
C9orf16	2.13793e-24	0.909165	0.397	0.242	3.74778e-20	GZMAlo CD4
RPL17	2.71473e-24	0.990908	0.361	0.211	4.75892e-20	GZMAlo CD4
ARHGDIB	2.80718e-24	0.394094	0.885	0.897	4.92099e-20	GZMAlo CD4
CD247	4.21519e-24	0.89107	0.39	0.235	7.38922e-20	GZMAlo CD4
YBX1	5.87542e-24	-0.502923	0.447	0.623	1.02996e-19	GZMAlo CD4
OAZ1	6.41083e-24	0.558282	0.715	0.605	1.12382e-19	GZMAlo CD4
HNRNPU	8.78512e-24	1.12986	0.291	0.151	1.54003e-19	GZMAlo CD4
ANXA5	2.07503e-23	0.987281	0.324	0.178	3.63752e-19	GZMAlo CD4
SRRM2	2.29381e-23	1.13891	0.265	0.13	4.02105e-19	GZMAlo CD4
STK17B	3.67074e-23	1.12014	0.281	0.144	6.43481e-19	GZMAlo CD4
UBXN4	6.45519e-23	1.08537	0.263	0.128	1.1316e-18	GZMAlo CD4
CD53	3.30943e-22	0.782903	0.431	0.282	5.80143e-18	GZMAlo CD4
LCK	3.34431e-22	0.655374	0.551	0.417	5.86257e-18	GZMAlo CD4
BIN2	3.90716e-22	0.971817	0.326	0.186	6.84924e-18	GZMAlo CD4
TRBC2	5.11544e-22	0.841894	0.527	0.404	8.96736e-18	GZMAlo CD4
MIF	5.94129e-22	-0.409722	0.497	0.684	1.04151e-17	GZMAlo CD4
DOK2	6.60458e-22	1.12764	0.256	0.127	1.15778e-17	GZMAlo CD4
S100A11	6.67018e-22	0.509301	0.792	0.737	1.16928e-17	GZMAlo CD4
IRF1	8.90062e-22	1.10735	0.276	0.145	1.56028e-17	GZMAlo CD4
MT-CYB	1.19363e-21	-0.457763	0.81	0.842	2.09244e-17	GZMAlo CD4
PTGES3	2.02772e-21	-0.693292	0.246	0.404	3.55459e-17	GZMAlo CD4
SEM1	1.2658e-20	0.914426	0.317	0.181	2.21895e-16	GZMAlo CD4
RPL36A	1.40405e-20	-0.468528	0.399	0.574	2.4613e-16	GZMAlo CD4
JAK1	2.09758e-20	0.676494	0.476	0.334	3.67707e-16	GZMAlo CD4
LBH	2.62526e-20	0.946915	0.313	0.179	4.60209e-16	GZMAlo CD4
PCED1B-AS1	2.94824e-20	-0.443081	0.532	0.686	5.16826e-16	GZMAlo CD4
PEBP1	3.38031e-20	-0.941629	0.149	0.283	5.92569e-16	GZMAlo CD4
RGCC	5.05491e-20	-1.05304	0.126	0.252	8.86126e-16	GZMAlo CD4
UQCR11	6.36768e-20	0.668315	0.5	0.365	1.11625e-15	GZMAlo CD4
KLRB1	1.0027e-19	1.42806	0.383	0.273	1.75774e-15	GZMAlo CD4
RAN	1.03446e-19	-0.586537	0.297	0.456	1.81341e-15	GZMAlo CD4
EMP3	1.17734e-19	-0.341374	0.687	0.823	2.06388e-15	GZMAlo CD4
RTRAF	2.21808e-19	0.978828	0.273	0.148	3.88829e-15	GZMAlo CD4
SH3BGRL	2.81845e-19	0.991591	0.257	0.135	4.94074e-15	GZMAlo CD4
H2AZ2	3.33076e-19	0.943106	0.289	0.162	5.83882e-15	GZMAlo CD4
GPR183	3.3431e-19	0.981	0.315	0.189	5.86045e-15	GZMAlo CD4
CD3D	3.90584e-19	0.463478	0.705	0.626	6.84694e-15	GZMAlo CD4
RPS11	6.33615e-19	-0.35982	0.668	0.793	1.11073e-14	GZMAlo CD4
LEPROTL1	7.43511e-19	0.748524	0.428	0.294	1.30337e-14	GZMAlo CD4
UBC	8.13656e-19	-0.313969	0.689	0.824	1.42634e-14	GZMAlo CD4
AQP3	8.19624e-19	-0.763687	0.174	0.313	1.4368e-14	GZMAlo CD4
OST4	8.23783e-19	0.505255	0.66	0.569	1.44409e-14	GZMAlo CD4
GDI2	1.19806e-18	1.02333	0.252	0.134	2.1002e-14	GZMAlo CD4
COX4I1	1.36733e-18	-0.333755	0.719	0.841	2.39693e-14	GZMAlo CD4
COMMD6	1.74771e-18	-0.375738	0.608	0.75	3.06373e-14	GZMAlo CD4
PSMB10	3.10803e-18	0.820908	0.345	0.215	5.44838e-14	GZMAlo CD4
TRBC1	3.28292e-18	0.965767	0.392	0.271	5.75496e-14	GZMAlo CD4
FKBP8	3.63105e-18	0.96607	0.256	0.138	6.36524e-14	GZMAlo CD4
ATP5MC3	4.1068e-18	0.730501	0.393	0.26	7.19922e-14	GZMAlo CD4
SET	4.26349e-18	0.806744	0.365	0.236	7.4739e-14	GZMAlo CD4
TRAF3IP3	5.02959e-18	0.687518	0.416	0.282	8.81687e-14	GZMAlo CD4
SLC25A3	7.09823e-18	0.672421	0.454	0.326	1.24432e-13	GZMAlo CD4
ARHGAP15	7.2826e-18	0.752823	0.461	0.34	1.27664e-13	GZMAlo CD4
TRAPPC1	1.3583e-17	0.744621	0.375	0.245	2.3811e-13	GZMAlo CD4
SF1	1.47598e-17	0.959241	0.25	0.135	2.5874e-13	GZMAlo CD4
COX7C	1.9606e-17	-0.308137	0.74	0.856	3.43693e-13	GZMAlo CD4
UQCRH	2.56875e-17	0.661268	0.416	0.283	4.50301e-13	GZMAlo CD4
HMGB1	3.58053e-17	0.477858	0.684	0.6	6.27667e-13	GZMAlo CD4
SNRPD2	3.7178e-17	-0.373538	0.557	0.697	6.51731e-13	GZMAlo CD4
GNG5	4.78012e-17	0.833485	0.326	0.204	8.37955e-13	GZMAlo CD4
MYL12B	9.99618e-17	0.42636	0.71	0.65	1.75233e-12	GZMAlo CD4
ZFP36	1.00413e-16	-0.77973	0.226	0.355	1.76024e-12	GZMAlo CD4
ANXA6	2.14109e-16	0.788274	0.333	0.211	3.75333e-12	GZMAlo CD4
BST2	2.30875e-16	1.00534	0.25	0.141	4.04724e-12	GZMAlo CD4
ITGA4	2.45336e-16	0.878636	0.371	0.256	4.30074e-12	GZMAlo CD4
KTN1	2.95259e-16	0.923879	0.251	0.14	5.17588e-12	GZMAlo CD4
ATP5MG	3.94876e-16	0.492461	0.665	0.609	6.92218e-12	GZMAlo CD4
RBM39	1.06591e-15	0.821042	0.277	0.164	1.86853e-11	GZMAlo CD4
NCL	1.49541e-15	-0.49055	0.318	0.462	2.62146e-11	GZMAlo CD4
DRAP1	2.66871e-15	0.712269	0.329	0.21	4.67824e-11	GZMAlo CD4
GNB2	2.82262e-15	0.847221	0.27	0.16	4.94805e-11	GZMAlo CD4
PNRC1	3.36275e-15	-0.401616	0.504	0.644	5.8949e-11	GZMAlo CD4
H2AZ1	1.13004e-14	-0.670677	0.2	0.319	1.98096e-10	GZMAlo CD4
MCUB	1.16103e-14	0.695625	0.35	0.234	2.03528e-10	GZMAlo CD4
SNHG8	1.37988e-14	-0.768354	0.146	0.257	2.41893e-10	GZMAlo CD4
RSL1D1	1.8744e-14	-0.807108	0.151	0.26	3.28582e-10	GZMAlo CD4
TIMP1	2.09451e-14	-0.653345	0.182	0.3	3.67168e-10	GZMAlo CD4
CALR	2.27647e-14	0.874993	0.257	0.153	3.99065e-10	GZMAlo CD4
HCLS1	2.35193e-14	0.634371	0.403	0.287	4.12293e-10	GZMAlo CD4
SNX6	2.77145e-14	0.823999	0.255	0.15	4.85836e-10	GZMAlo CD4
COX6A1	3.10763e-14	0.689377	0.389	0.279	5.44768e-10	GZMAlo CD4
YWHAQ	9.12919e-14	0.851558	0.252	0.15	1.60035e-09	GZMAlo CD4
CD99	1.42682e-13	0.455251	0.626	0.547	2.50121e-09	GZMAlo CD4
PSME2	1.55827e-13	0.661394	0.387	0.277	2.73164e-09	GZMAlo CD4
RPL27	1.79439e-13	-0.277956	0.797	0.876	3.14556e-09	GZMAlo CD4
MT-ATP6	2.10041e-13	0.457716	0.669	0.606	3.68202e-09	GZMAlo CD4
EEF2	2.28338e-13	0.358356	0.772	0.719	4.00276e-09	GZMAlo CD4
SERF2	3.66154e-13	0.256174	0.888	0.882	6.41868e-09	GZMAlo CD4
EDF1	4.63682e-13	0.564774	0.413	0.299	8.12835e-09	GZMAlo CD4
EIF5A	4.68977e-13	-0.715448	0.16	0.265	8.22117e-09	GZMAlo CD4
TXN	5.14431e-13	0.712513	0.32	0.215	9.01797e-09	GZMAlo CD4
UBL5	5.76569e-13	0.524776	0.508	0.407	1.01073e-08	GZMAlo CD4
HNRNPA3	6.98002e-13	0.751476	0.304	0.202	1.2236e-08	GZMAlo CD4
ATP5PB	7.76509e-13	0.680949	0.306	0.2	1.36122e-08	GZMAlo CD4
CCNI	8.68358e-13	-0.344176	0.448	0.584	1.52223e-08	GZMAlo CD4
CNBP	9.99825e-13	-0.393331	0.383	0.513	1.75269e-08	GZMAlo CD4
RHOG	1.03818e-12	0.767851	0.276	0.176	1.81993e-08	GZMAlo CD4
EIF3H	1.35925e-12	-0.404297	0.379	0.508	2.38277e-08	GZMAlo CD4
ANXA1	2.09279e-12	-0.336424	0.437	0.57	3.66867e-08	GZMAlo CD4
ARPC5	2.24282e-12	0.631427	0.371	0.265	3.93167e-08	GZMAlo CD4
IFITM2	2.71531e-12	0.504462	0.641	0.617	4.75994e-08	GZMAlo CD4
EIF3K	2.94012e-12	-0.291517	0.576	0.706	5.15404e-08	GZMAlo CD4
TMEM123	3.11763e-12	-0.534633	0.236	0.35	5.46521e-08	GZMAlo CD4
CD3G	3.31707e-12	0.5813	0.473	0.385	5.81483e-08	GZMAlo CD4
GUK1	6.01374e-12	0.655824	0.354	0.252	1.05421e-07	GZMAlo CD4
OCIAD2	6.65757e-12	0.686685	0.301	0.202	1.16707e-07	GZMAlo CD4
SEPTIN1	9.61257e-12	0.536061	0.417	0.312	1.68508e-07	GZMAlo CD4
GPSM3	9.9592e-12	0.449938	0.583	0.507	1.74585e-07	GZMAlo CD4
CXCR3	1.25449e-11	0.694403	0.334	0.236	2.19913e-07	GZMAlo CD4
UBE2D3	3.14826e-11	0.568232	0.382	0.282	5.5189e-07	GZMAlo CD4
ARGLU1	3.3116e-11	0.707465	0.279	0.185	5.80523e-07	GZMAlo CD4
ATP5MC2	4.24904e-11	0.315825	0.805	0.795	7.44857e-07	GZMAlo CD4
CD37	4.26404e-11	0.407145	0.643	0.587	7.47486e-07	GZMAlo CD4
ANXA11	4.42896e-11	0.692958	0.271	0.178	7.76396e-07	GZMAlo CD4
ARF1	6.2939e-11	0.629168	0.333	0.238	1.10332e-06	GZMAlo CD4
CCL5	6.64806e-11	0.58916	0.439	0.342	1.16541e-06	GZMAlo CD4
TPM3	9.98853e-11	0.475414	0.532	0.452	1.75099e-06	GZMAlo CD4
PRELID1	1.24127e-10	0.686051	0.259	0.169	2.17594e-06	GZMAlo CD4
COX6B1	1.28737e-10	0.4365	0.576	0.508	2.25677e-06	GZMAlo CD4
GZMK	1.50436e-10	0.658666	0.298	0.202	2.63715e-06	GZMAlo CD4
PPIB	1.54786e-10	0.486687	0.585	0.526	2.71339e-06	GZMAlo CD4
NDUFB4	1.6639e-10	0.677454	0.271	0.18	2.91682e-06	GZMAlo CD4
APRT	1.72361e-10	-0.352697	0.362	0.481	3.02148e-06	GZMAlo CD4
SELENOW	1.88679e-10	-0.519956	0.206	0.306	3.30755e-06	GZMAlo CD4
GIMAP4	2.54481e-10	0.521072	0.531	0.472	4.46105e-06	GZMAlo CD4
EZR	3.22886e-10	0.646466	0.272	0.182	5.66019e-06	GZMAlo CD4
SEC61G	3.6992e-10	0.649251	0.331	0.242	6.48469e-06	GZMAlo CD4
SEC61B	4.52984e-10	0.585712	0.396	0.306	7.94081e-06	GZMAlo CD4
DBI	5.43463e-10	0.637858	0.31	0.221	9.5269e-06	GZMAlo CD4
TSPO	6.59534e-10	0.54357	0.379	0.287	1.15616e-05	GZMAlo CD4
SYNE2	7.02781e-10	0.698893	0.293	0.207	1.23197e-05	GZMAlo CD4
SEPTIN6	7.88727e-10	0.619298	0.269	0.181	1.38264e-05	GZMAlo CD4
EIF3G	1.3745e-09	0.470545	0.42	0.326	2.40949e-05	GZMAlo CD4
DDX24	2.56914e-09	-0.511286	0.199	0.291	4.50371e-05	GZMAlo CD4
UXT	3.73624e-09	-0.459379	0.247	0.343	6.54963e-05	GZMAlo CD4
RPS27L	3.9268e-09	0.789407	0.289	0.212	6.88369e-05	GZMAlo CD4
NOP10	4.10361e-09	0.62398	0.279	0.197	7.19363e-05	GZMAlo CD4
CXCR4	4.54462e-09	0.660537	0.255	0.175	7.96672e-05	GZMAlo CD4
NOP53	1.29016e-08	-0.308135	0.372	0.478	0.000226166	GZMAlo CD4
AC024293.1	1.39656e-08	-0.402144	0.222	0.316	0.000244818	GZMAlo CD4
COX7B	2.04805e-08	0.568425	0.274	0.194	0.000359024	GZMAlo CD4
ABRACL	2.12746e-08	0.514578	0.391	0.311	0.000372943	GZMAlo CD4
ATP5MD	2.95709e-08	0.491831	0.389	0.309	0.000518378	GZMAlo CD4
CCND3	3.87027e-08	0.523641	0.348	0.268	0.000678458	GZMAlo CD4
RPL23	4.07326e-08	-0.25562	0.506	0.608	0.000714043	GZMAlo CD4
BTG1	4.36476e-08	0.295958	0.766	0.769	0.000765142	GZMAlo CD4
CYTIP	5.77889e-08	0.572408	0.271	0.195	0.00101304	GZMAlo CD4
DDIT4	5.9017e-08	0.597592	0.332	0.255	0.00103457	GZMAlo CD4
ELOB	8.01133e-08	0.380117	0.496	0.419	0.00140439	GZMAlo CD4
TAGLN2	8.4354e-08	-0.278483	0.341	0.447	0.00147873	GZMAlo CD4
UQCR10	9.89354e-08	0.487786	0.383	0.306	0.00173434	GZMAlo CD4
HNRNPF	1.04614e-07	0.477065	0.358	0.28	0.00183388	GZMAlo CD4
CSDE1	1.32998e-07	0.589329	0.254	0.182	0.00233145	GZMAlo CD4
MT-ND4	4.69102e-07	0.326108	0.626	0.573	0.00822336	GZMAlo CD4
S100A6	4.70732e-07	0.298631	0.826	0.847	0.00825193	GZMAlo CD4
DEK	5.67666e-07	0.503821	0.278	0.206	0.00995119	GZMAlo CD4
COX8A	5.82621e-07	0.438843	0.406	0.336	0.0102133	GZMAlo CD4
TMEM50A	7.00431e-07	0.489099	0.286	0.213	0.0122786	GZMAlo CD4
LRRFIP1	7.63628e-07	0.551927	0.258	0.189	0.0133864	GZMAlo CD4
TNFAIP8	9.05095e-07	0.485899	0.289	0.218	0.0158663	GZMAlo CD4
RBM3	1.03587e-06	0.625127	0.27	0.206	0.0181588	GZMAlo CD4
GSTK1	1.20672e-06	0.33531	0.607	0.568	0.0211538	GZMAlo CD4
GABARAP	1.22856e-06	0.469106	0.427	0.37	0.0215367	GZMAlo CD4
PSMB1	1.24685e-06	0.459427	0.282	0.211	0.0218573	GZMAlo CD4
ANKRD12	1.38381e-06	0.504395	0.292	0.223	0.0242581	GZMAlo CD4
NDUFB10	1.46732e-06	0.497327	0.251	0.184	0.0257221	GZMAlo CD4
ST13	1.55872e-06	-0.429604	0.192	0.264	0.0273244	GZMAlo CD4
HMGN1	2.15546e-06	0.477258	0.355	0.289	0.0377853	GZMAlo CD4
PRDX1	2.427e-06	0.505014	0.287	0.221	0.0425453	GZMAlo CD4
SERP1	2.59074e-06	-0.276984	0.341	0.425	0.0454157	GZMAlo CD4
PAXX	2.72576e-06	0.492468	0.283	0.217	0.0477826	GZMAlo CD4
HNRNPC	2.77594e-06	0.486543	0.255	0.188	0.0486623	GZMAlo CD4
CD74	3.56972e-24	-1.10805	0.992	1	6.25771e-20	DC
EEF1A1	6.69177e-23	-0.818626	0.992	1	1.17307e-18	DC
RPS8	7.55733e-21	-0.813339	0.975	1	1.3248e-16	DC
FCER1A	6.11028e-20	-2.6832	0.174	0.698	1.07113e-15	DC
RPS3A	6.83462e-20	-0.863057	0.86	1	1.19811e-15	DC
RPS4X	4.68027e-18	-0.851266	0.876	0.989	8.20452e-14	DC
C1QB	1.03692e-17	3.69885	0.471	0.055	1.81771e-13	DC
C1QA	1.26753e-17	3.85979	0.471	0.06	2.22199e-13	DC
C1QC	1.45995e-17	3.14073	0.463	0.049	2.55929e-13	DC
RPLP0	9.7912e-17	-0.850243	0.851	1	1.7164e-12	DC
UBC	1.43977e-16	-1.19272	0.479	0.929	2.52392e-12	DC
TMSB4X	1.00906e-15	0.872152	1	0.962	1.76889e-11	DC
CD81	1.62044e-15	4.2519	0.372	0.027	2.84063e-11	DC
RPS4Y1	1.6831e-15	2.8901	0.43	0.049	2.95047e-11	DC
IL32	2.76056e-15	3.90363	0.446	0.071	4.83926e-11	DC
HERPUD1	3.85332e-15	-1.77047	0.215	0.687	6.75487e-11	DC
APOE	7.64135e-15	4.63817	0.339	0.016	1.33953e-10	DC
FCGBP	4.06238e-14	7.47157	0.281	0	7.12135e-10	DC
RPL10	6.99168e-14	-0.54845	1	1	1.22564e-09	DC
HLA-DQA2	1.76207e-13	-2.11633	0.091	0.533	3.08892e-09	DC
RPL5	1.80722e-13	-0.724293	0.826	0.984	3.16805e-09	DC
HLA-DPA1	2.105e-13	-1.08191	0.843	1	3.69007e-09	DC
NAPSB	6.16e-13	-0.80637	0.273	0.819	1.07985e-08	DC
METRNL	1.06122e-12	4.75886	0.281	0.011	1.86032e-08	DC
HLA-DRB5	1.25913e-12	-0.917529	0.678	0.978	2.20726e-08	DC
RPL19	1.32098e-12	-0.551847	0.95	1	2.31569e-08	DC
MT-ATP8	1.47507e-12	4.15372	0.314	0.027	2.58579e-08	DC
RPS7	2.75139e-12	-0.614602	0.876	0.995	4.82318e-08	DC
HLA-DQB1	6.12312e-12	-0.369944	0.455	0.918	1.07338e-07	DC
HLA-DQA1	1.25156e-11	-0.541301	0.496	0.907	2.19398e-07	DC
APOC1	2.56536e-11	4.41336	0.256	0.011	4.49708e-07	DC
TAGLN2	3.47109e-10	-1.43492	0.215	0.604	6.08482e-06	DC
BRI3	4.24409e-10	2.73577	0.347	0.071	7.43989e-06	DC
FOS	5.97967e-10	-1.5221	0.306	0.654	1.04824e-05	DC
RPS13	9.3422e-10	-0.513987	0.967	1	1.63769e-05	DC
RPL26	1.00346e-09	1.26601	0.769	0.747	1.75907e-05	DC
IFITM1	1.18838e-09	3.17389	0.322	0.066	2.08323e-05	DC
HLA-DRB1	3.00329e-09	-0.633638	0.876	0.989	5.26476e-05	DC
MALAT1	3.44523e-09	0.742277	0.992	0.956	6.03949e-05	DC
ZEB2	4.3067e-09	2.91086	0.298	0.055	7.54965e-05	DC
TGFB1	4.4046e-09	2.82994	0.289	0.049	7.72127e-05	DC
JUND	5.51222e-09	2.68409	0.289	0.049	9.66292e-05	DC
HLA-DRA	6.12696e-09	-0.631757	0.95	1	0.000107406	DC
RPL37	7.02454e-09	-0.449279	0.95	0.989	0.00012314	DC
RPLP1	8.50513e-09	-0.31395	1	1	0.000149095	DC
CD14	8.90911e-09	2.2212	0.388	0.121	0.000156177	DC
EEF1B2	1.07168e-08	-0.538943	0.694	0.967	0.000187866	DC
GNAI2	1.07389e-08	2.0295	0.405	0.132	0.000188252	DC
HLA-DPB1	1.41293e-08	-0.779713	0.826	0.978	0.000247686	DC
RPL12	1.58635e-08	-0.510604	0.95	0.995	0.000278086	DC
RPS2P5	1.62415e-08	-1.10904	0.24	0.593	0.000284714	DC
RPS12	2.70759e-08	-0.454976	0.992	1	0.00047464	DC
RPL6	3.84058e-08	-0.530532	0.843	0.956	0.000673253	DC
MT-RNR2	5.662e-08	0.780392	0.975	0.907	0.000992549	DC
RPS14	6.21353e-08	-0.397227	0.959	1	0.00108923	DC
RPS23	9.58232e-08	-0.361761	0.975	0.995	0.00167978	DC
MARCKS	1.04903e-07	2.96239	0.256	0.049	0.00183894	DC
RPL11	1.0846e-07	-0.466266	0.975	1	0.00190131	DC
ITGB1	1.10362e-07	2.9515	0.281	0.066	0.00193464	DC
PLD4	1.44504e-07	-1.06896	0.215	0.549	0.00253315	DC
RPL18	1.67423e-07	-0.48345	0.909	0.995	0.00293492	DC
RPSA	1.7249e-07	-0.665788	0.636	0.929	0.00302375	DC
RPS18	1.83332e-07	0.5164	0.983	0.989	0.00321381	DC
RPL30	2.13094e-07	-0.397293	0.975	1	0.00373554	DC
PCBP1	2.15646e-07	-0.761011	0.306	0.659	0.00378028	DC
TAF10	3.11129e-07	2.53235	0.273	0.066	0.00545408	DC
RPLP2	3.27253e-07	-0.39879	0.901	0.989	0.00573674	DC
RPS29	3.45104e-07	0.78701	0.818	0.857	0.00604967	DC
ARPC1B	4.36504e-07	2.17389	0.339	0.115	0.00765192	DC
RPL17	4.39157e-07	2.34792	0.264	0.06	0.00769842	DC
CD52	4.61043e-07	2.26136	0.339	0.121	0.00808208	DC
TYMP	6.29573e-07	2.22365	0.314	0.099	0.0110364	DC
H3-3B	6.31425e-07	-0.566719	0.661	0.929	0.0110689	DC
RPS27A	8.28086e-07	-0.470077	0.967	1	0.0145164	DC
COMMD6	8.82816e-07	-0.635563	0.479	0.841	0.0154758	DC
CCNI	1.28514e-06	-0.79189	0.306	0.621	0.0225285	DC
RPL35A	1.41082e-06	-0.419631	0.86	1	0.0247316	DC
NACA	1.4791e-06	-0.491388	0.793	0.978	0.0259286	DC
CYBB	2.35769e-06	1.96239	0.413	0.198	0.0413303	DC

## Sheet: Figure 1I
Source data Figure 1I - Enrichment analysis of differential KEGG pathways in the Proliferating, GZMAhi CD4, GZMAlo CD4 cell types of ICANS_onset (N = 5) versus IIH (N = 4) samples.
Gene_set	Term	Overlap	P-value	Adjusted P-value	Old P-value	Old Adjusted P-value	Odds Ratio	Combined Score
MSigDB_Hallmark_2020	Oxidative Phosphorylation	119/200	1.62888e-29	8.14441e-28	0	0	5.1495	341.345
MSigDB_Hallmark_2020	G2-M Checkpoint	116/200	2.04434e-27	5.11085e-26	0	0	4.83616	297.205
MSigDB_Hallmark_2020	Interferon Gamma Response	113/200	2.13159e-25	3.55266e-24	0	0	4.54465	258.171
MSigDB_Hallmark_2020	Myc Targets V1	112/200	9.63083e-25	1.20385e-23	0	0	4.45194	246.191
MSigDB_Hallmark_2020	Mitotic Spindle	104/199	4.96517e-20	4.96517e-19	0	0	3.82066	169.825
MSigDB_Hallmark_2020	Interferon Alpha Response	64/97	7.2494e-20	6.04117e-19	0	0	6.73471	296.804
MSigDB_Hallmark_2020	mTORC1 Signaling	97/200	5.71613e-16	4.08295e-15	0	0	3.27981	115.115
MSigDB_Hallmark_2020	E2F Targets	96/200	1.87253e-15	1.17033e-14	0	0	3.21385	108.986
MSigDB_Hallmark_2020	Allograft Rejection	94/200	1.8926e-14	1.05145e-13	0	0	3.08572	97.5032
MSigDB_Hallmark_2020	PI3K/AKT/mTOR Signaling	59/105	8.53205e-14	4.26603e-13	0	0	4.44523	133.767
MSigDB_Hallmark_2020	Apoptosis	78/161	4.30248e-13	1.95567e-12	0	0	3.2631	92.9148
MSigDB_Hallmark_2020	Protein Secretion	53/96	3.9549e-12	1.64787e-11	0	0	4.26684	112.031
MSigDB_Hallmark_2020	Unfolded Protein Response	57/113	7.92671e-11	3.04873e-10	0	0	3.52379	81.957
MSigDB_Hallmark_2020	Complement	83/200	1.51345e-09	5.09382e-09	0	0	2.46057	49.9714
MSigDB_Hallmark_2020	DNA Repair	67/150	1.52815e-09	5.09382e-09	0	0	2.79599	56.7563
MSigDB_Hallmark_2020	IL-2/STAT5 Signaling	79/199	3.87807e-08	1.2119e-07	0	0	2.28094	38.925
MSigDB_Hallmark_2020	Adipogenesis	79/200	5.005e-08	1.47206e-07	0	0	2.26194	38.0237
MSigDB_Hallmark_2020	Reactive Oxygen Species Pathway	27/49	7.80739e-07	2.16872e-06	0	0	4.22967	59.482
MSigDB_Hallmark_2020	Fatty Acid Metabolism	62/158	1.70997e-06	4.49991e-06	0	0	2.23256	29.6463
MSigDB_Hallmark_2020	Androgen Response	43/100	4.21882e-06	1.05471e-05	0	0	2.60331	32.2185
MSigDB_Hallmark_2020	TNF-alpha Signaling via NF-kB	72/200	1.03403e-05	2.46197e-05	0	0	1.94482	22.3255
MSigDB_Hallmark_2020	heme Metabolism	71/200	2.03757e-05	4.63084e-05	0	0	1.90239	20.548
MSigDB_Hallmark_2020	IL-6/JAK/STAT3 Signaling	36/87	6.65088e-05	0.000144584	0	0	2.43307	23.4017
MSigDB_Hallmark_2020	UV Response Up	57/158	7.6767e-05	0.000159931	0	0	1.94809	18.4576
MSigDB_Hallmark_2020	p53 Pathway	68/200	0.000137402	0.000274804	0	0	1.77905	15.8203
MSigDB_Hallmark_2020	TGF-beta Signaling	24/54	0.00029494	0.000567192	0	0	2.75385	22.3854
MSigDB_Hallmark_2020	Inflammatory Response	65/200	0.000765556	0.0014177	0	0	1.66132	11.9198
MSigDB_Hallmark_2020	Pperoxisome	38/104	0.000848916	0.00151592	0	0	1.98351	14.0265
MSigDB_Hallmark_2020	Glycolysis	61/200	0.00560364	0.00966145	0	0	1.51247	7.84114
MSigDB_Hallmark_2020	Hypoxia	60/200	0.00873414	0.0145569	0	0	1.47662	6.99993
MSigDB_Hallmark_2020	UV Response Dn	45/144	0.00992881	0.0160142	0	0	1.56502	7.21838
MSigDB_Hallmark_2020	Cholesterol Homeostasis	25/74	0.0179602	0.0280629	0	0	1.75452	7.05244
MSigDB_Hallmark_2020	Wnt-beta Catenin Signaling	13/42	0.133335	0.202022	0	0	1.53944	3.1018
MSigDB_Hallmark_2020	Apical Junction	52/200	0.140256	0.206259	0	0	1.20776	2.37239
MSigDB_Hallmark_2020	Apical Surface	13/44	0.175372	0.250509	0	0	1.43993	2.5067
MSigDB_Hallmark_2020	KRAS Signaling Up	51/200	0.180366	0.250509	0	0	1.17624	2.01463
MSigDB_Hallmark_2020	Estrogen Response Late	49/200	0.28051	0.37529	0	0	1.1145	1.4167
MSigDB_Hallmark_2020	Notch Signaling	9/32	0.285221	0.37529	0	0	1.34312	1.68493
MSigDB_Hallmark_2020	Estrogen Response Early	45/200	0.537294	0.671618	0	0	0.995958	0.618698
MSigDB_Hallmark_2020	Xenobiotic Metabolism	45/200	0.537294	0.671618	0	0	0.995958	0.618698
MSigDB_Hallmark_2020	Spermatogenesis	29/135	0.652065	0.795201	0	0	0.93818	0.401176
MSigDB_Hallmark_2020	Myc Targets V2	12/58	0.683599	0.813809	0	0	0.894675	0.340319
MSigDB_Hallmark_2020	Hedgehog Signaling	7/36	0.734254	0.853783	0	0	0.827823	0.255715
MSigDB_Hallmark_2020	Bile Acid Metabolism	22/112	0.802612	0.912059	0	0	0.837815	0.184222
MSigDB_Hallmark_2020	Pancreas Beta Cells	6/40	0.914949	0.999995	0	0	0.604885	0.0537666
MSigDB_Hallmark_2020	Myogenesis	36/200	0.952358	0.999995	0	0	0.751087	0.0366638
MSigDB_Hallmark_2020	Coagulation	23/138	0.965107	0.999995	0	0	0.684525	0.024312
MSigDB_Hallmark_2020	Epithelial Mesenchymal Transition	33/200	0.986579	0.999995	0	0	0.675543	0.00912818
MSigDB_Hallmark_2020	Angiogenesis	2/36	0.998854	0.999995	0	0	0.20145	0.000230978
MSigDB_Hallmark_2020	KRAS Signaling Dn	16/200	0.999995	0.999995	0	0	0.295822	1.50867e-06
KEGG_2021_Human	Salmonella infection	130/249	1.21372e-24	3.83537e-22	0	0	3.82926	210.871
KEGG_2021_Human	Endocytosis	130/252	5.14816e-24	8.13409e-22	0	0	3.73437	200.25
KEGG_2021_Human	Pathways of neurodegeneration	204/475	1.33017e-23	1.40111e-21	0	0	2.65739	139.976
KEGG_2021_Human	Parkinson disease	127/249	6.43683e-23	5.0851e-21	0	0	3.6457	186.286
KEGG_2021_Human	Prion disease	134/273	3.98255e-22	2.51697e-20	0	0	3.37784	166.443
KEGG_2021_Human	Human T-cell leukemia virus 1 infection	114/219	1.22098e-21	6.43052e-20	0	0	3.79531	182.762
KEGG_2021_Human	Epstein-Barr virus infection	107/202	3.70166e-21	1.67103e-19	0	0	3.93354	185.056
KEGG_2021_Human	Human immunodeficiency virus 1 infection	110/212	8.72508e-21	3.44641e-19	0	0	3.76716	173.998
KEGG_2021_Human	Amyotrophic lateral sclerosis	160/364	5.7301e-20	2.0119e-18	0	0	2.75284	121.967
KEGG_2021_Human	Alzheimer disease	161/369	1.06818e-19	3.37543e-18	0	0	2.71669	118.674
KEGG_2021_Human	Huntington disease	138/306	1.40358e-18	4.0321e-17	0	0	2.87538	118.2
KEGG_2021_Human	Hepatitis B	87/162	5.76857e-18	1.51906e-16	0	0	4.03812	160.29
KEGG_2021_Human	Kaposi sarcoma-associated herpesvirus infection	98/193	7.86278e-18	1.91126e-16	0	0	3.59534	141.6
KEGG_2021_Human	PD-L1 expression and PD-1 checkpoint pathway in cancer	58/89	9.44645e-18	2.12535e-16	0	0	6.48918	254.382
KEGG_2021_Human	Human cytomegalovirus infection	109/225	1.00887e-17	2.12535e-16	0	0	3.27866	128.311
KEGG_2021_Human	T cell receptor signaling pathway	64/104	1.45714e-17	2.87785e-16	0	0	5.55362	215.3
KEGG_2021_Human	Cellular senescence	84/156	1.72892e-17	3.21377e-16	0	0	4.05937	156.677
KEGG_2021_Human	Protein processing in endoplasmic reticulum	89/171	3.3739e-17	5.92307e-16	0	0	3.7783	143.303
KEGG_2021_Human	Shigellosis	115/246	3.86209e-17	6.42326e-16	0	0	3.06424	115.806
KEGG_2021_Human	Th17 cell differentiation	64/107	1.11437e-16	1.7607e-15	0	0	5.16515	189.732
KEGG_2021_Human	Thermogenesis	109/232	1.6365e-16	2.46254e-15	0	0	3.09066	112.342
KEGG_2021_Human	Diabetic cardiomyopathy	99/203	1.79694e-16	2.58106e-15	0	0	3.31653	120.242
KEGG_2021_Human	Yersinia infection	75/137	2.69639e-16	3.70461e-15	0	0	4.20321	150.683
KEGG_2021_Human	Non-alcoholic fatty liver disease	81/155	6.48825e-16	8.54286e-15	0	0	3.80552	133.084
KEGG_2021_Human	Apoptosis	74/142	1.4e-14	1.76961e-13	0	0	3.77892	120.547
KEGG_2021_Human	Colorectal cancer	52/86	4.33957e-14	5.27425e-13	0	0	5.29639	162.961
KEGG_2021_Human	Ubiquitin mediated proteolysis	72/140	7.62505e-14	8.92413e-13	0	0	3.67513	111.006
KEGG_2021_Human	Th1 and Th2 cell differentiation	54/92	8.13842e-14	9.18479e-13	0	0	4.92207	148.349
KEGG_2021_Human	Chronic myeloid leukemia	47/76	2.18226e-13	2.37791e-12	0	0	5.60801	163.492
KEGG_2021_Human	Cell cycle	65/124	3.8834e-13	4.09052e-12	0	0	3.82015	109.168
KEGG_2021_Human	Viral carcinogenesis	92/203	5.19457e-13	5.29511e-12	0	0	2.88178	81.5141
KEGG_2021_Human	Autophagy	69/137	9.21413e-13	9.09895e-12	0	0	3.51963	97.5389
KEGG_2021_Human	Proteasome	33/46	1.77616e-12	1.7008e-11	0	0	8.76537	237.161
KEGG_2021_Human	Oxidative phosphorylation	67/133	1.93547e-12	1.79885e-11	0	0	3.52004	94.9379
KEGG_2021_Human	NOD-like receptor signaling pathway	83/181	3.26203e-12	2.94514e-11	0	0	2.94125	77.7922
KEGG_2021_Human	Pancreatic cancer	45/76	6.21924e-12	5.45911e-11	0	0	5.02007	129.535
KEGG_2021_Human	Measles	67/139	2.51877e-11	2.15117e-10	0	0	3.22545	78.7161
KEGG_2021_Human	Necroptosis	72/159	1.77431e-10	1.47548e-09	0	0	2.86898	64.4155
KEGG_2021_Human	Lipid and atherosclerosis	90/215	1.8278e-10	1.48099e-09	0	0	2.49998	56.0564
KEGG_2021_Human	Influenza A	76/172	2.33295e-10	1.84303e-09	0	0	2.74532	60.8878
KEGG_2021_Human	Non-small cell lung cancer	41/72	2.91401e-10	2.24592e-09	0	0	4.56975	100.335
KEGG_2021_Human	C-type lectin receptor signaling pathway	52/104	7.94275e-10	5.97597e-09	0	0	3.45899	72.4782
KEGG_2021_Human	Pathways in cancer	180/531	1.00395e-09	7.37788e-09	0	0	1.79085	37.1052
KEGG_2021_Human	MAPK signaling pathway	112/294	1.10814e-09	7.95849e-09	0	0	2.13945	44.1166
KEGG_2021_Human	Hepatocellular carcinoma	73/168	1.3045e-09	9.16049e-09	0	0	2.66309	54.48
KEGG_2021_Human	Pathogenic Escherichia coli infection	82/197	1.59885e-09	1.09834e-08	0	0	2.47297	50.0874
KEGG_2021_Human	Spinocerebellar ataxia	64/143	3.19641e-09	2.14908e-08	0	0	2.80486	54.8665
KEGG_2021_Human	Endometrial cancer	34/58	3.39345e-09	2.23402e-08	0	0	4.8894	95.3502
KEGG_2021_Human	TNF signaling pathway	53/112	6.62489e-09	4.27238e-08	0	0	3.10651	58.5032
KEGG_2021_Human	Tuberculosis	75/180	7.42048e-09	4.68974e-08	0	0	2.47498	46.3292
KEGG_2021_Human	FoxO signaling pathway	59/131	9.73536e-09	6.0321e-08	0	0	2.83522	52.3028
KEGG_2021_Human	Neurotrophin signaling pathway	55/119	9.93264e-09	6.03599e-08	0	0	2.97225	54.771
KEGG_2021_Human	Chemokine signaling pathway	78/192	1.44226e-08	8.59916e-08	0	0	2.37098	42.8068
KEGG_2021_Human	Hepatitis C	67/157	1.47664e-08	8.64109e-08	0	0	2.57735	46.4719
KEGG_2021_Human	Bacterial invasion of epithelial cells	40/77	1.7418e-08	1.00075e-07	0	0	3.73304	66.6936
KEGG_2021_Human	Osteoclast differentiation	57/127	2.00664e-08	1.13232e-07	0	0	2.81647	49.9198
KEGG_2021_Human	Glioma	39/75	2.52684e-08	1.40084e-07	0	0	3.74022	65.4304
KEGG_2021_Human	Natural killer cell mediated cytotoxicity	57/131	7.62349e-08	4.13522e-07	0	0	2.66354	43.654
KEGG_2021_Human	Renal cell carcinoma	36/69	7.72082e-08	4.13522e-07	0	0	3.76459	61.6517
KEGG_2021_Human	Sphingolipid signaling pathway	53/119	8.49986e-08	4.4766e-07	0	0	2.77577	45.1913
KEGG_2021_Human	Acute myeloid leukemia	35/67	1.1207e-07	5.8056e-07	0	0	3.77379	60.3963
KEGG_2021_Human	Chagas disease	47/102	1.28731e-07	6.56115e-07	0	0	2.95198	46.8347
KEGG_2021_Human	Platelet activation	54/124	1.60451e-07	8.04801e-07	0	0	2.66644	41.7173
KEGG_2021_Human	Mitophagy	35/68	1.80931e-07	8.93346e-07	0	0	3.6592	56.8096
KEGG_2021_Human	Fc gamma R-mediated phagocytosis	45/97	1.85197e-07	9.00341e-07	0	0	2.98867	46.3298
KEGG_2021_Human	Spliceosome	62/150	2.02397e-07	9.69051e-07	0	0	2.43679	37.5583
KEGG_2021_Human	Thyroid cancer	23/37	2.67914e-07	1.26359e-06	0	0	5.65983	85.6479
KEGG_2021_Human	B cell receptor signaling pathway	39/81	3.60125e-07	1.67352e-06	0	0	3.20466	47.547
KEGG_2021_Human	Long-term potentiation	34/67	4.18456e-07	1.91641e-06	0	0	3.55386	52.1944
KEGG_2021_Human	Thyroid hormone signaling pathway	52/121	4.47807e-07	2.02153e-06	0	0	2.6039	38.0662
KEGG_2021_Human	VEGF signaling pathway	31/59	4.98388e-07	2.18759e-06	0	0	3.81758	55.4003
KEGG_2021_Human	Toxoplasmosis	49/112	4.98439e-07	2.18759e-06	0	0	2.6866	38.9874
KEGG_2021_Human	Fc epsilon RI signaling pathway	34/68	6.55984e-07	2.8396e-06	0	0	3.44911	49.1054
KEGG_2021_Human	Leishmaniasis	37/77	7.58904e-07	3.24073e-06	0	0	3.19132	44.9702
KEGG_2021_Human	Regulation of actin cytoskeleton	80/218	1.45824e-06	6.14406e-06	0	0	2.00663	26.9656
KEGG_2021_Human	p53 signaling pathway	35/73	1.60047e-06	6.65457e-06	0	0	3.1767	42.3937
KEGG_2021_Human	Human papillomavirus infection	111/331	2.7745e-06	1.13863e-05	0	0	1.74935	22.383
KEGG_2021_Human	Growth hormone synthesis, secretion and action	49/119	4.18172e-06	1.69413e-05	0	0	2.41684	29.9321
KEGG_2021_Human	Oocyte meiosis	52/129	4.54719e-06	1.81888e-05	0	0	2.33216	28.6878
KEGG_2021_Human	Leukocyte transendothelial migration	47/114	6.25162e-06	2.46939e-05	0	0	2.42138	29.0146
KEGG_2021_Human	Proteoglycans in cancer	74/205	7.03021e-06	2.74265e-05	0	0	1.95356	23.1796
KEGG_2021_Human	HIF-1 signaling pathway	45/109	9.34969e-06	3.60305e-05	0	0	2.4264	28.0981
KEGG_2021_Human	NF-kappa B signaling pathway	43/104	1.3989e-05	5.32593e-05	0	0	2.43198	27.1828
KEGG_2021_Human	Vasopressin-regulated water reabsorption	23/44	1.64326e-05	6.1818e-05	0	0	3.77151	41.5479
KEGG_2021_Human	Adherens junction	32/71	2.19941e-05	8.17661e-05	0	0	2.82786	30.328
KEGG_2021_Human	Inflammatory bowel disease	30/65	2.23694e-05	8.21947e-05	0	0	2.95355	31.6261
KEGG_2021_Human	GnRH signaling pathway	39/93	2.34072e-05	8.50192e-05	0	0	2.49058	26.5557
KEGG_2021_Human	AGE-RAGE signaling pathway in diabetic complications	41/100	2.78148e-05	9.98804e-05	0	0	2.3967	25.1413
KEGG_2021_Human	Insulin signaling pathway	52/137	3.32252e-05	0.00011742	0	0	2.11156	21.7749
KEGG_2021_Human	Oxytocin signaling pathway	57/154	3.34424e-05	0.00011742	0	0	2.02895	20.9097
KEGG_2021_Human	ErbB signaling pathway	36/85	3.68294e-05	0.000127891	0	0	2.53271	25.857
KEGG_2021_Human	Phagosome	56/152	4.53266e-05	0.000155687	0	0	2.0138	20.1412
KEGG_2021_Human	Vibrio cholerae infection	24/50	6.64802e-05	0.00022589	0	0	3.17835	30.5713
KEGG_2021_Human	mTOR signaling pathway	56/154	6.88152e-05	0.000231336	0	0	1.97244	18.904
KEGG_2021_Human	Apelin signaling pathway	51/137	7.1101e-05	0.000236504	0	0	2.04628	19.5449
KEGG_2021_Human	Toll-like receptor signaling pathway	41/104	8.10654e-05	0.00026684	0	0	2.24395	21.1386
KEGG_2021_Human	Protein export	14/23	8.66896e-05	0.000282412	0	0	5.35007	50.0402
KEGG_2021_Human	Lysosome	48/128	9.27623e-05	0.000299111	0	0	2.06977	19.2188
KEGG_2021_Human	Choline metabolism in cancer	39/98	9.41125e-05	0.0003004	0	0	2.27877	21.1265
KEGG_2021_Human	Viral myocarditis	27/60	9.7478e-05	0.00030803	0	0	2.81778	26.0247
KEGG_2021_Human	Dopaminergic synapse	49/132	0.000105794	0.000331	0	0	2.03658	18.6429
KEGG_2021_Human	Pertussis	32/76	0.000111654	0.000345909	0	0	2.5057	22.8021
KEGG_2021_Human	Longevity regulating pathway	40/102	0.000112764	0.000345956	0	0	2.22418	20.2182
KEGG_2021_Human	Relaxin signaling pathway	48/129	0.000115732	0.000351648	0	0	2.04409	18.5281
KEGG_2021_Human	Prolactin signaling pathway	30/70	0.000123095	0.000370458	0	0	2.58352	23.2583
KEGG_2021_Human	Prostate cancer	38/97	0.000169481	0.000505244	0	0	2.21985	19.2744
KEGG_2021_Human	Transcriptional misregulation in cancer	65/192	0.000218617	0.000645634	0	0	1.76689	14.8917
KEGG_2021_Human	Small cell lung cancer	36/92	0.000254974	0.000746036	0	0	2.21512	18.3286
KEGG_2021_Human	Various types of N-glycan biosynthesis	19/39	0.000295758	0.000857425	0	0	3.26868	26.5612
KEGG_2021_Human	Tight junction	58/169	0.000311102	0.00089371	0	0	1.80291	14.5592
KEGG_2021_Human	Central carbon metabolism in cancer	29/70	0.000320546	0.000912545	0	0	2.43579	19.5971
KEGG_2021_Human	RNA transport	62/186	0.000480447	0.00134635	0	0	1.72529	13.1826
KEGG_2021_Human	mRNA surveillance pathway	37/98	0.000481446	0.00134635	0	0	2.08983	15.9636
KEGG_2021_Human	N-Glycan biosynthesis	22/50	0.00061678	0.00170967	0	0	2.70382	19.9839
KEGG_2021_Human	RNA degradation	31/79	0.000627338	0.00172381	0	0	2.22404	16.4001
KEGG_2021_Human	Ras signaling pathway	74/232	0.000639435	0.00174191	0	0	1.61688	11.892
KEGG_2021_Human	Allograft rejection	18/38	0.000652353	0.00176083	0	0	3.09595	22.7086
KEGG_2021_Human	Rap1 signaling pathway	68/210	0.000657526	0.00176083	0	0	1.65268	12.1093
KEGG_2021_Human	Fluid shear stress and atherosclerosis	48/139	0.000838977	0.00222787	0	0	1.81828	12.8795
KEGG_2021_Human	SNARE interactions in vesicular transport	16/33	0.000940234	0.00247595	0	0	3.23678	22.5584
KEGG_2021_Human	Insulin resistance	39/108	0.000949279	0.00247911	0	0	1.94725	13.5525
KEGG_2021_Human	JAK-STAT signaling pathway	54/162	0.00107005	0.00277161	0	0	1.72399	11.7922
KEGG_2021_Human	Antigen processing and presentation	30/78	0.00111821	0.00287279	0	0	2.15182	14.6238
KEGG_2021_Human	Parathyroid hormone synthesis, secretion and action	38/106	0.00127929	0.00326012	0	0	1.92492	12.8228
KEGG_2021_Human	Progesterone-mediated oocyte maturation	36/100	0.00155354	0.00390844	0	0	1.93722	12.5284
KEGG_2021_Human	Glucagon signaling pathway	38/107	0.00155843	0.00390844	0	0	1.8969	12.2617
KEGG_2021_Human	Epithelial cell signaling in Helicobacter pylori infection	27/70	0.00184199	0.00458321	0	0	2.16108	13.6081
KEGG_2021_Human	Glutathione metabolism	23/57	0.00195912	0.00483658	0	0	2.3275	14.5126
KEGG_2021_Human	Estrogen signaling pathway	46/137	0.00203868	0.00499398	0	0	1.74174	10.7909
KEGG_2021_Human	Neutrophil extracellular trap formation	60/189	0.00222101	0.00539877	0	0	1.60368	9.79815
KEGG_2021_Human	cGMP-PKG signaling pathway	54/167	0.00229901	0.0055457	0	0	1.64717	10.007
KEGG_2021_Human	Focal adhesion	63/201	0.00246714	0.00590618	0	0	1.57418	9.4525
KEGG_2021_Human	Amphetamine addiction	26/69	0.00323829	0.00769399	0	0	2.08058	11.9273
KEGG_2021_Human	Phospholipase D signaling pathway	48/148	0.00363601	0.00851095	0	0	1.65367	9.28844
KEGG_2021_Human	Retrograde endocannabinoid signaling	48/148	0.00363601	0.00851095	0	0	1.65367	9.28844
KEGG_2021_Human	Ferroptosis	17/41	0.00526605	0.0122358	0	0	2.43546	12.7776
KEGG_2021_Human	Primary immunodeficiency	16/38	0.00561386	0.0129488	0	0	2.50034	12.9581
KEGG_2021_Human	Rheumatoid arthritis	32/93	0.00604472	0.0138415	0	0	1.8054	9.22301
KEGG_2021_Human	Melanoma	26/72	0.0062471	0.014202	0	0	1.94451	9.86963
KEGG_2021_Human	Phosphatidylinositol signaling system	33/97	0.00650862	0.0146909	0	0	1.7746	8.93443
KEGG_2021_Human	Cholinergic synapse	37/113	0.00828671	0.0185716	0	0	1.67573	8.03194
KEGG_2021_Human	Lysine degradation	23/63	0.0084213	0.0187403	0	0	1.97761	9.44703
KEGG_2021_Human	Endocrine and other factor-regulated calcium reabsorption	20/53	0.00901006	0.0199103	0	0	2.08399	9.81437
KEGG_2021_Human	Citrate cycle (TCA cycle)	13/30	0.00912852	0.020032	0	0	2.62813	12.3426
KEGG_2021_Human	Type I diabetes mellitus	17/43	0.00920672	0.0200643	0	0	2.24782	10.5374
KEGG_2021_Human	Legionellosis	21/57	0.0102685	0.0222249	0	0	2.0059	9.18436
KEGG_2021_Human	Bladder cancer	16/41	0.0130328	0.028016	0	0	2.19988	9.5481
KEGG_2021_Human	Adrenergic signaling in cardiomyocytes	46/150	0.0131956	0.0281743	0	0	1.52273	6.5902
KEGG_2021_Human	AMPK signaling pathway	38/120	0.0134611	0.0285484	0	0	1.59483	6.87043
KEGG_2021_Human	Gap junction	29/88	0.0163682	0.0344823	0	0	1.69069	6.95284
KEGG_2021_Human	Graft-versus-host disease	16/42	0.0167352	0.0350219	0	0	2.11513	8.65139
KEGG_2021_Human	Pyrimidine metabolism	20/56	0.0173998	0.0361732	0	0	1.90995	7.73779
KEGG_2021_Human	Long-term depression	21/60	0.019102	0.0394524	0	0	1.85124	7.32714
KEGG_2021_Human	GnRH secretion	22/64	0.020727	0.0425308	0	0	1.80092	6.98092
KEGG_2021_Human	Wnt signaling pathway	49/166	0.0221824	0.0452235	0	0	1.44157	5.49014
KEGG_2021_Human	IL-17 signaling pathway	30/94	0.023293	0.0468828	0	0	1.61219	6.06119
KEGG_2021_Human	TGF-beta signaling pathway	30/94	0.023293	0.0468828	0	0	1.61219	6.06119
KEGG_2021_Human	Alcoholism	54/186	0.023447	0.046894	0	0	1.40834	5.28551
KEGG_2021_Human	Nucleotide excision repair	17/47	0.0238493	0.0473987	0	0	1.94761	7.27627
KEGG_2021_Human	Pentose phosphate pathway	12/30	0.0242129	0.0478204	0	0	2.29054	8.52279
KEGG_2021_Human	Gastric cancer	44/149	0.0287447	0.0564182	0	0	1.44192	5.1178
KEGG_2021_Human	Notch signaling pathway	20/59	0.0308939	0.0602622	0	0	1.76269	6.12923
KEGG_2021_Human	RIG-I-like receptor signaling pathway	23/70	0.0312173	0.0605194	0	0	1.68231	5.8322
KEGG_2021_Human	Breast cancer	43/147	0.0352169	0.0678569	0	0	1.42247	4.75991
KEGG_2021_Human	Autoimmune thyroid disease	18/53	0.0385656	0.0738589	0	0	1.7674	5.75358
KEGG_2021_Human	Inflammatory mediator regulation of TRP channels	30/98	0.0402495	0.0766194	0	0	1.51696	4.87348
KEGG_2021_Human	Purine metabolism	38/129	0.0412092	0.0779766	0	0	1.43626	4.58036
KEGG_2021_Human	PI3K-Akt signaling pathway	94/354	0.0423651	0.0796868	0	0	1.24543	3.93733
KEGG_2021_Human	Adipocytokine signaling pathway	22/69	0.0475773	0.0889612	0	0	1.60881	4.89946
KEGG_2021_Human	Chemical carcinogenesis	65/239	0.0523611	0.09733	0	0	1.28568	3.79224
KEGG_2021_Human	Valine, leucine and isoleucine degradation	16/48	0.0577935	0.1068	0	0	1.71787	4.89745
KEGG_2021_Human	Homologous recombination	14/41	0.0608074	0.111716	0	0	1.78128	4.98767
KEGG_2021_Human	Asthma	11/31	0.070879	0.129467	0	0	1.88903	4.99985
KEGG_2021_Human	Systemic lupus erythematosus	38/135	0.075714	0.137504	0	0	1.34689	3.47604
KEGG_2021_Human	Nicotinate and nicotinamide metabolism	12/35	0.0769635	0.138974	0	0	1.79202	4.59549
KEGG_2021_Human	D-Glutamine and D-glutamate metabolism	3/5	0.0795373	0.142806	0	0	5.14875	13.0342
KEGG_2021_Human	Cysteine and methionine metabolism	16/50	0.0803869	0.143514	0	0	1.61661	4.07533
KEGG_2021_Human	Renin secretion	21/69	0.0808401	0.143514	0	0	1.50326	3.78111
KEGG_2021_Human	Inositol phosphate metabolism	22/73	0.0824805	0.145608	0	0	1.48224	3.69848
KEGG_2021_Human	Melanogenesis	29/101	0.0891998	0.156595	0	0	1.38426	3.34559
KEGG_2021_Human	Peroxisome	24/82	0.0956352	0.166965	0	0	1.42183	3.33733
KEGG_2021_Human	Amoebiasis	29/102	0.098788	0.171522	0	0	1.36521	3.16016
KEGG_2021_Human	Intestinal immune network for IgA production	15/48	0.10514	0.181552	0	0	1.56126	3.51668
KEGG_2021_Human	Cushing syndrome	42/155	0.105963	0.181981	0	0	1.2777	2.868
KEGG_2021_Human	Hematopoietic cell lineage	28/99	0.108828	0.18589	0	0	1.35514	3.00568
KEGG_2021_Human	African trypanosomiasis	12/37	0.110193	0.18721	0	0	1.64844	3.63567
KEGG_2021_Human	Basal transcription factors	14/45	0.118305	0.199599	0	0	1.55104	3.31068
KEGG_2021_Human	Glyoxylate and dicarboxylate metabolism	10/30	0.118749	0.199599	0	0	1.71692	3.65832
KEGG_2021_Human	Cocaine addiction	15/49	0.121317	0.202838	0	0	1.51524	3.19616
KEGG_2021_Human	Propanoate metabolism	11/34	0.124724	0.207436	0	0	1.64232	3.41873
KEGG_2021_Human	Mismatch repair	8/23	0.126461	0.209223	0	0	1.83116	3.78651
KEGG_2021_Human	Fatty acid elongation	9/27	0.134991	0.221494	0	0	1.71676	3.43788
KEGG_2021_Human	cAMP signaling pathway	56/216	0.135279	0.221494	0	0	1.20325	2.407
KEGG_2021_Human	Circadian rhythm	10/31	0.141544	0.230555	0	0	1.63505	3.19677
KEGG_2021_Human	One carbon pool by folate	7/20	0.144315	0.233247	0	0	1.84859	3.57843
KEGG_2021_Human	Aldosterone synthesis and secretion	27/98	0.144672	0.233247	0	0	1.30645	2.52574
KEGG_2021_Human	Signaling pathways regulating pluripotency of stem cells	38/143	0.147371	0.236392	0	0	1.24362	2.38129
KEGG_2021_Human	Fatty acid degradation	13/43	0.153601	0.245141	0	0	1.48802	2.78766
KEGG_2021_Human	Cytosolic DNA-sensing pathway	18/63	0.160611	0.254479	0	0	1.37375	2.51228
KEGG_2021_Human	Thyroid hormone synthesis	21/75	0.161063	0.254479	0	0	1.33571	2.43895
KEGG_2021_Human	Axon guidance	47/182	0.166697	0.262071	0	0	1.19642	2.14348
KEGG_2021_Human	Sulfur metabolism	4/10	0.170296	0.265173	0	0	2.28825	4.05069
KEGG_2021_Human	DNA replication	11/36	0.170349	0.265173	0	0	1.51074	2.67386
KEGG_2021_Human	Vascular smooth muscle contraction	35/133	0.174757	0.270701	0	0	1.227	2.14032
KEGG_2021_Human	Amino sugar and nucleotide sugar metabolism	14/48	0.176869	0.272455	0	0	1.41391	2.44938
KEGG_2021_Human	Gastric acid secretion	21/76	0.177621	0.272455	0	0	1.31134	2.26613
KEGG_2021_Human	Hedgehog signaling pathway	16/56	0.178475	0.272455	0	0	1.37359	2.36711
KEGG_2021_Human	Hippo signaling pathway	42/163	0.18671	0.283655	0	0	1.1926	2.00142
KEGG_2021_Human	Circadian entrainment	26/97	0.188465	0.284952	0	0	1.25778	2.09904
KEGG_2021_Human	Sphingolipid metabolism	14/49	0.199089	0.298356	0	0	1.37342	2.21671
KEGG_2021_Human	Glycosaminoglycan biosynthesis	15/53	0.199219	0.298356	0	0	1.35539	2.18672
KEGG_2021_Human	Other glycan degradation	6/18	0.203472	0.303288	0	0	1.71628	2.73271
KEGG_2021_Human	Glycosaminoglycan degradation	6/19	0.244207	0.362298	0	0	1.58416	2.23325
KEGG_2021_Human	Biosynthesis of unsaturated fatty acids	8/27	0.250877	0.370099	0	0	1.44528	1.99852
KEGG_2021_Human	Galactose metabolism	9/31	0.251808	0.370099	0	0	1.40426	1.9366
KEGG_2021_Human	Sulfur relay system	3/8	0.262099	0.383441	0	0	2.0591	2.7572
KEGG_2021_Human	Synaptic vesicle cycle	20/78	0.297306	0.432944	0	0	1.1838	1.43594
KEGG_2021_Human	Cardiac muscle contraction	22/87	0.309679	0.448893	0	0	1.16194	1.36204
KEGG_2021_Human	Viral protein interaction with cytokine and cytokine receptor	25/100	0.315747	0.455599	0	0	1.14435	1.31923
KEGG_2021_Human	Base excision repair	9/33	0.31972	0.457156	0	0	1.28707	1.46766
KEGG_2021_Human	Fructose and mannose metabolism	9/33	0.31972	0.457156	0	0	1.28707	1.46766
KEGG_2021_Human	Malaria	13/50	0.331162	0.468825	0	0	1.20596	1.33276
KEGG_2021_Human	Pantothenate and CoA biosynthesis	6/21	0.33122	0.468825	0	0	1.37276	1.51686
KEGG_2021_Human	Cell adhesion molecules	36/148	0.334218	0.468825	0	0	1.10354	1.20944
KEGG_2021_Human	Non-homologous end-joining	4/13	0.334716	0.468825	0	0	1.5252	1.66929
KEGG_2021_Human	Glycolysis / Gluconeogenesis	17/67	0.335299	0.468825	0	0	1.16705	1.27528
KEGG_2021_Human	Regulation of lipolysis in adipocytes	14/55	0.353334	0.491866	0	0	1.17198	1.21926
KEGG_2021_Human	beta-Alanine metabolism	8/30	0.361669	0.50111	0	0	1.24795	1.2692
KEGG_2021_Human	Coronavirus disease	55/232	0.363146	0.50111	0	0	1.06684	1.08065
KEGG_2021_Human	Other types of O-glycan biosynthesis	12/47	0.366924	0.504121	0	0	1.1767	1.17976
KEGG_2021_Human	Glycosylphosphatidylinositol (GPI)-anchor biosynthesis	7/26	0.368711	0.504384	0	0	1.26434	1.26148
KEGG_2021_Human	Terpenoid backbone biosynthesis	6/22	0.376145	0.512336	0	0	1.28688	1.25828
KEGG_2021_Human	Glycerolipid metabolism	15/61	0.400931	0.543752	0	0	1.11909	1.02281
KEGG_2021_Human	Phenylalanine, tyrosine and tryptophan biosynthesis	2/6	0.4076	0.54577	0	0	1.71565	1.53974
KEGG_2021_Human	Phosphonate and phosphinate metabolism	2/6	0.4076	0.54577	0	0	1.71565	1.53974
KEGG_2021_Human	Vitamin B6 metabolism	2/6	0.4076	0.54577	0	0	1.71565	1.53974
KEGG_2021_Human	Glutamatergic synapse	27/114	0.423605	0.564806	0	0	1.06508	0.914853
KEGG_2021_Human	Glycerophospholipid metabolism	23/98	0.454556	0.60207	0	0	1.05234	0.829697
KEGG_2021_Human	Basal cell carcinoma	15/63	0.455363	0.60207	0	0	1.07232	0.843553
KEGG_2021_Human	Alanine, aspartate and glutamate metabolism	9/37	0.462228	0.6086	0	0	1.10292	0.851118
KEGG_2021_Human	Type II diabetes mellitus	11/46	0.470504	0.616926	0	0	1.0784	0.81306
KEGG_2021_Human	Drug metabolism	25/108	0.480194	0.627031	0	0	1.03352	0.758151
KEGG_2021_Human	Morphine addiction	21/91	0.494724	0.643345	0	0	1.02933	0.724399
KEGG_2021_Human	Pyruvate metabolism	11/47	0.502153	0.65033	0	0	1.04838	0.722173
KEGG_2021_Human	Aminoacyl-tRNA biosynthesis	15/66	0.535826	0.691106	0	0	1.00905	0.629592
KEGG_2021_Human	Salivary secretion	21/93	0.539561	0.693095	0	0	1.00061	0.617377
KEGG_2021_Human	GABAergic synapse	20/89	0.550268	0.702649	0	0	0.994369	0.593986
KEGG_2021_Human	Folate biosynthesis	6/26	0.551446	0.702649	0	0	1.02924	0.612613
KEGG_2021_Human	Arginine biosynthesis	5/22	0.575612	0.729782	0	0	1.00903	0.557307
KEGG_2021_Human	Fanconi anemia pathway	12/54	0.57736	0.729782	0	0	0.980136	0.538379
KEGG_2021_Human	Collecting duct acid secretion	6/27	0.591873	0.744044	0	0	0.980162	0.51406
KEGG_2021_Human	Arginine and proline metabolism	11/50	0.593352	0.744044	0	0	0.967543	0.505027
KEGG_2021_Human	Aldosterone-regulated sodium reabsorption	8/37	0.618428	0.772423	0	0	0.946294	0.454765
KEGG_2021_Human	PPAR signaling pathway	16/74	0.622331	0.774238	0	0	0.946198	0.448766
KEGG_2021_Human	Cortisol synthesis and secretion	14/65	0.626741	0.776667	0	0	0.941569	0.439922
KEGG_2021_Human	Synthesis and degradation of ketone bodies	2/10	0.696809	0.860123	0	0	0.857602	0.309804
KEGG_2021_Human	Pancreatic secretion	21/102	0.720533	0.883965	0	0	0.888914	0.291354
KEGG_2021_Human	Neomycin, kanamycin and gentamicin biosynthesis	1/5	0.721719	0.883965	0	0	0.857634	0.279691
KEGG_2021_Human	RNA polymerase	6/31	0.731856	0.8924	0	0	0.823123	0.256956
KEGG_2021_Human	Mucin type O-glycan biosynthesis	7/36	0.734254	0.8924	0	0	0.827823	0.255715
KEGG_2021_Human	Serotonergic synapse	23/113	0.747463	0.904975	0	0	0.876093	0.255004
KEGG_2021_Human	Carbohydrate digestion and absorption	9/47	0.764517	0.915779	0	0	0.81215	0.218071
KEGG_2021_Human	Insulin secretion	17/86	0.770886	0.915779	0	0	0.84465	0.219791
KEGG_2021_Human	MicroRNAs in cancer	65/310	0.771309	0.915779	0	0	0.908863	0.236001
KEGG_2021_Human	Phenylalanine metabolism	3/17	0.773776	0.915779	0	0	0.734965	0.188499
KEGG_2021_Human	Primary bile acid biosynthesis	3/17	0.773776	0.915779	0	0	0.734965	0.188499
KEGG_2021_Human	Selenocompound metabolism	3/17	0.773776	0.915779	0	0	0.734965	0.188499
KEGG_2021_Human	Dilated cardiomyopathy	19/96	0.778165	0.917538	0	0	0.845878	0.21216
KEGG_2021_Human	Porphyrin and chlorophyll metabolism	8/43	0.786103	0.923452	0	0	0.783768	0.188627
KEGG_2021_Human	Phototransduction	5/28	0.790682	0.925391	0	0	0.745514	0.175091
KEGG_2021_Human	Proximal tubule bicarbonate reclamation	4/23	0.796634	0.928916	0	0	0.721998	0.164154
KEGG_2021_Human	Fatty acid biosynthesis	3/18	0.807494	0.938118	0	0	0.685923	0.146664
KEGG_2021_Human	Ribosome biogenesis in eukaryotes	21/108	0.813393	0.941509	0	0	0.827287	0.170869
KEGG_2021_Human	Calcium signaling pathway	48/240	0.850175	0.980025	0	0	0.856135	0.138962
KEGG_2021_Human	Starch and sucrose metabolism	6/36	0.85394	0.980025	0	0	0.685714	0.10827
KEGG_2021_Human	Arrhythmogenic right ventricular cardiomyopathy	14/77	0.856279	0.980025	0	0	0.76163	0.118173
KEGG_2021_Human	Herpes simplex virus 1 infection	103/498	0.859073	0.980025	0	0	0.892116	0.135514
KEGG_2021_Human	Steroid biosynthesis	3/20	0.862277	0.980142	0	0	0.605148	0.0896704
KEGG_2021_Human	Riboflavin metabolism	1/8	0.870848	0.986337	0	0	0.489981	0.0677583
KEGG_2021_Human	Thiamine metabolism	2/15	0.884266	0.996062	0	0	0.527585	0.0648917
KEGG_2021_Human	Staphylococcus aureus infection	17/95	0.890386	0.996062	0	0	0.746754	0.0866982
KEGG_2021_Human	Hypertrophic cardiomyopathy	16/90	0.890603	0.996062	0	0	0.740846	0.0858321
KEGG_2021_Human	Ether lipid metabolism	8/49	0.892043	0.996062	0	0	0.66881	0.0764054
KEGG_2021_Human	Histidine metabolism	3/22	0.902846	0.999996	0	0	0.541378	0.0553304
KEGG_2021_Human	Cholesterol metabolism	8/50	0.904523	0.999996	0	0	0.652844	0.0655116
KEGG_2021_Human	Butanoate metabolism	4/28	0.90525	0.999996	0	0	0.571397	0.0568795
KEGG_2021_Human	Renin-angiotensin system	3/23	0.918778	0.999996	0	0	0.514276	0.0435645
KEGG_2021_Human	Tyrosine metabolism	5/36	0.933346	0.999996	0	0	0.552837	0.0381342
KEGG_2021_Human	Tryptophan metabolism	6/42	0.936106	0.999996	0	0	0.571207	0.0377148
KEGG_2021_Human	Ubiquinone and other terpenoid-quinone biosynthesis	1/11	0.940067	0.999996	0	0	0.34292	0.0211938
KEGG_2021_Human	Cytokine-cytokine receptor interaction	56/295	0.942312	0.999996	0	0	0.801373	0.0476168
KEGG_2021_Human	Arachidonic acid metabolism	9/61	0.952917	0.999996	0	0	0.592957	0.0285971
KEGG_2021_Human	ABC transporters	6/45	0.959112	0.999996	0	0	0.527165	0.0220077
KEGG_2021_Human	Glycosphingolipid biosynthesis	6/45	0.959112	0.999996	0	0	0.527165	0.0220077
KEGG_2021_Human	Glycine, serine and threonine metabolism	5/40	0.964722	0.999996	0	0	0.489529	0.0175814
KEGG_2021_Human	Pentose and glucuronate interconversions	4/34	0.96556	0.999996	0	0	0.45694	0.0160145
KEGG_2021_Human	Ascorbate and aldarate metabolism	3/30	0.978359	0.999996	0	0	0.380773	0.00833072
KEGG_2021_Human	Mannose type O-glycan biosynthesis	2/23	0.97859	0.999996	0	0	0.326431	0.00706487
KEGG_2021_Human	Fat digestion and absorption	5/43	0.978591	0.999996	0	0	0.450794	0.00975586
KEGG_2021_Human	Vitamin digestion and absorption	2/24	0.982799	0.999996	0	0	0.311573	0.00540599
KEGG_2021_Human	alpha-Linolenic acid metabolism	2/25	0.986199	0.999996	0	0	0.298007	0.00414138
KEGG_2021_Human	Nitrogen metabolism	1/17	0.987098	0.999996	0	0	0.214242	0.00278216
KEGG_2021_Human	Mineral absorption	7/60	0.989983	0.999996	0	0	0.452257	0.0045529
KEGG_2021_Human	Ovarian steroidogenesis	5/51	0.994762	0.999996	0	0	0.372202	0.00195483
KEGG_2021_Human	Ribosome	22/158	0.997765	0.999996	0	0	0.55278	0.00123657
KEGG_2021_Human	Metabolism of xenobiotics by cytochrome P450	8/76	0.997953	0.999996	0	0	0.402548	0.000824823
KEGG_2021_Human	Linoleic acid metabolism	1/29	0.999401	0.999996	0	0	0.122329	7.33367e-05
KEGG_2021_Human	Complement and coagulation cascades	8/85	0.999559	0.999996	0	0	0.35529	0.000156625
KEGG_2021_Human	ECM-receptor interaction	8/88	0.999739	0.999996	0	0	0.3419	8.91197e-05
KEGG_2021_Human	Steroid hormone biosynthesis	3/61	0.999968	0.999996	0	0	0.176901	5.66726e-06
KEGG_2021_Human	Protein digestion and absorption	8/103	0.99998	0.999996	0	0	0.287635	5.82966e-06
KEGG_2021_Human	Olfactory transduction	10/440	0.999994	0.999996	0	0	0.0777397	4.93273e-07
KEGG_2021_Human	Bile secretion	5/90	0.999994	0.999996	0	0	0.200918	1.21637e-06
KEGG_2021_Human	Neuroactive ligand-receptor interaction	12/341	0.999994	0.999996	0	0	0.122799	7.27686e-07
KEGG_2021_Human	Retinol metabolism	2/68	0.999996	0.999996	0	0	0.103562	4.30135e-07
KEGG_2021_Human	Taste transduction	3/86	0.999996	0.999996	0	0	0.123417	4.91665e-07

## Sheet: Figure 1J
Source data Figure 1J- Clonal Network.
to	from	weight
CD8	Cytotoxic CD4	0.320579
CD8	CD4	0.124095
CD8	Proliferating	0.155119
Cytotoxic CD4	CD8	0.109951
Cytotoxic CD4	CD4	0.39312
Cytotoxic CD4	Proliferating	0.552826
CD4	CD8	0.993789
CD4	Cytotoxic CD4	0.298137
CD4	Proliferating	0.414079
Proliferating	CD8	0.686486
Proliferating	Cytotoxic CD4	0.756757
Proliferating	CD4	0.756757

## Sheet:  Fig 2A-B
Source data Fig2A,B - Altered cell-cell interaction during ICANS onset.
source	target	ligand	receptor	prob	pval	interaction_name	interaction_name_2	pathway_name	annotation	evidence
CAM	Proliferating	CXCL16	CXCR6	0.00226656	0	CXCL16_CXCR6	CXCL16 - CXCR6	CXCL	Secreted Signaling	KEGG: hsa04060
CAM	CD8	CXCL16	CXCR6	0.00226656	0	CXCL16_CXCR6	CXCL16 - CXCR6	CXCL	Secreted Signaling	KEGG: hsa04060
CAM	CD4	CXCL16	CXCR6	0.00226656	0	CXCL16_CXCR6	CXCL16 - CXCR6	CXCL	Secreted Signaling	KEGG: hsa04060
CAM	Cytotoxic CD4	CXCL16	CXCR6	0.00807822	0	CXCL16_CXCR6	CXCL16 - CXCR6	CXCL	Secreted Signaling	KEGG: hsa04060
CAM	CD8	MIF	CD74_CXCR4	0.0063075	0	MIF_CD74_CXCR4	MIF - (CD74+CXCR4)	MIF	Secreted Signaling	PMID: 29637711; PMID: 24760155
Proliferating	CD8	MIF	CD74_CXCR4	0.0222494	0	MIF_CD74_CXCR4	MIF - (CD74+CXCR4)	MIF	Secreted Signaling	PMID: 29637711; PMID: 24760155
CD8	CD8	MIF	CD74_CXCR4	0.0186868	0	MIF_CD74_CXCR4	MIF - (CD74+CXCR4)	MIF	Secreted Signaling	PMID: 29637711; PMID: 24760155
CD4	CD8	MIF	CD74_CXCR4	0.0186868	0	MIF_CD74_CXCR4	MIF - (CD74+CXCR4)	MIF	Secreted Signaling	PMID: 29637711; PMID: 24760155
Cytotoxic CD4	CD8	MIF	CD74_CXCR4	0.0063075	0	MIF_CD74_CXCR4	MIF - (CD74+CXCR4)	MIF	Secreted Signaling	PMID: 29637711; PMID: 24760155
DC	CD8	MIF	CD74_CXCR4	0.0186868	0	MIF_CD74_CXCR4	MIF - (CD74+CXCR4)	MIF	Secreted Signaling	PMID: 29637711; PMID: 24760155
Proliferating	CD8	MIF	CD74_CD44	0.0222494	0	MIF_CD74_CD44	MIF - (CD74+CD44)	MIF	Secreted Signaling	PMID: 29637711; PMID: 26175090
CD8	CD8	MIF	CD74_CD44	0.0186868	0	MIF_CD74_CD44	MIF - (CD74+CD44)	MIF	Secreted Signaling	PMID: 29637711; PMID: 26175090
CD4	CD8	MIF	CD74_CD44	0.0186868	0	MIF_CD74_CD44	MIF - (CD74+CD44)	MIF	Secreted Signaling	PMID: 29637711; PMID: 26175090
DC	CD8	MIF	CD74_CD44	0.0186868	0.02	MIF_CD74_CD44	MIF - (CD74+CD44)	MIF	Secreted Signaling	PMID: 29637711; PMID: 26175090
Proliferating	CD4	MIF	CD74_CD44	0.016027	0.04	MIF_CD74_CD44	MIF - (CD74+CD44)	MIF	Secreted Signaling	PMID: 29637711; PMID: 26175090
Proliferating	Cytotoxic CD4	MIF	CD74_CD44	0.0187278	0	MIF_CD74_CD44	MIF - (CD74+CD44)	MIF	Secreted Signaling	PMID: 29637711; PMID: 26175090
CD8	Cytotoxic CD4	MIF	CD74_CD44	0.01572	0.01	MIF_CD74_CD44	MIF - (CD74+CD44)	MIF	Secreted Signaling	PMID: 29637711; PMID: 26175090
CD4	Cytotoxic CD4	MIF	CD74_CD44	0.01572	0.02	MIF_CD74_CD44	MIF - (CD74+CD44)	MIF	Secreted Signaling	PMID: 29637711; PMID: 26175090
Proliferating	DC	MIF	CD74_CD44	0.0338739	0	MIF_CD74_CD44	MIF - (CD74+CD44)	MIF	Secreted Signaling	PMID: 29637711; PMID: 26175090
CD8	DC	MIF	CD74_CD44	0.0285042	0.01	MIF_CD74_CD44	MIF - (CD74+CD44)	MIF	Secreted Signaling	PMID: 29637711; PMID: 26175090
CD4	DC	MIF	CD74_CD44	0.0285042	0.01	MIF_CD74_CD44	MIF - (CD74+CD44)	MIF	Secreted Signaling	PMID: 29637711; PMID: 26175090
DC	DC	MIF	CD74_CD44	0.0285042	0.01	MIF_CD74_CD44	MIF - (CD74+CD44)	MIF	Secreted Signaling	PMID: 29637711; PMID: 26175090
CD4	CD4	IL16	CD4	0.00226656	0	IL16_CD4	IL16 - CD4	IL16	Secreted Signaling	KEGG: hsa04060
Cytotoxic CD4	CD4	IL16	CD4	0.00226656	0	IL16_CD4	IL16 - CD4	IL16	Secreted Signaling	KEGG: hsa04060
CD4	Cytotoxic CD4	IL16	CD4	0.00226656	0	IL16_CD4	IL16 - CD4	IL16	Secreted Signaling	KEGG: hsa04060
Cytotoxic CD4	Cytotoxic CD4	IL16	CD4	0.00226656	0	IL16_CD4	IL16 - CD4	IL16	Secreted Signaling	KEGG: hsa04060
CD4	DC	IL16	CD4	0.00226656	0	IL16_CD4	IL16 - CD4	IL16	Secreted Signaling	KEGG: hsa04060
Cytotoxic CD4	DC	IL16	CD4	0.00226656	0	IL16_CD4	IL16 - CD4	IL16	Secreted Signaling	KEGG: hsa04060
Cytotoxic CD4	CAM	CD40LG	ITGAM_ITGB2	0.003396	0	CD40LG_ITGAM_ITGB2	CD40LG - (ITGAM+ITGB2)	CD40	Secreted Signaling	PMID: 28676852
CAM	Proliferating	LGALS9	PTPRC	0.00676901	0	LGALS9_CD45	LGALS9 - CD45	GALECTIN	Secreted Signaling	PMID: 30120235
DC	Proliferating	LGALS9	PTPRC	0.00226656	0.02	LGALS9_CD45	LGALS9 - CD45	GALECTIN	Secreted Signaling	PMID: 30120235
CAM	CD8	LGALS9	PTPRC	0.0403521	0	LGALS9_CD45	LGALS9 - CD45	GALECTIN	Secreted Signaling	PMID: 30120235
DC	CD8	LGALS9	PTPRC	0.0138226	0	LGALS9_CD45	LGALS9 - CD45	GALECTIN	Secreted Signaling	PMID: 30120235
CAM	CD4	LGALS9	PTPRC	0.0329528	0	LGALS9_CD45	LGALS9 - CD45	GALECTIN	Secreted Signaling	PMID: 30120235
DC	CD4	LGALS9	PTPRC	0.011231	0	LGALS9_CD45	LGALS9 - CD45	GALECTIN	Secreted Signaling	PMID: 30120235
CAM	Cytotoxic CD4	LGALS9	PTPRC	0.0303004	0	LGALS9_CD45	LGALS9 - CD45	GALECTIN	Secreted Signaling	PMID: 30120235
DC	Cytotoxic CD4	LGALS9	PTPRC	0.0103084	0	LGALS9_CD45	LGALS9 - CD45	GALECTIN	Secreted Signaling	PMID: 30120235
CAM	DC	LGALS9	PTPRC	0.00676901	0	LGALS9_CD45	LGALS9 - CD45	GALECTIN	Secreted Signaling	PMID: 30120235
DC	DC	LGALS9	PTPRC	0.00226656	0.02	LGALS9_CD45	LGALS9 - CD45	GALECTIN	Secreted Signaling	PMID: 30120235
CAM	CD8	LGALS9	CD44	0.00676901	0	LGALS9_CD44	LGALS9 - CD44	GALECTIN	Secreted Signaling	PMID: 25065622
DC	CD8	LGALS9	CD44	0.00226656	0	LGALS9_CD44	LGALS9 - CD44	GALECTIN	Secreted Signaling	PMID: 25065622
CAM	CD4	LGALS9	CD44	0.00676901	0	LGALS9_CD44	LGALS9 - CD44	GALECTIN	Secreted Signaling	PMID: 25065622
DC	CD4	LGALS9	CD44	0.00226656	0	LGALS9_CD44	LGALS9 - CD44	GALECTIN	Secreted Signaling	PMID: 25065622
CAM	Cytotoxic CD4	LGALS9	CD44	0.00676901	0	LGALS9_CD44	LGALS9 - CD44	GALECTIN	Secreted Signaling	PMID: 25065622
DC	Cytotoxic CD4	LGALS9	CD44	0.00226656	0	LGALS9_CD44	LGALS9 - CD44	GALECTIN	Secreted Signaling	PMID: 25065622
CAM	DC	LGALS9	CD44	0.00676901	0	LGALS9_CD44	LGALS9 - CD44	GALECTIN	Secreted Signaling	PMID: 25065622
DC	DC	LGALS9	CD44	0.00226656	0	LGALS9_CD44	LGALS9 - CD44	GALECTIN	Secreted Signaling	PMID: 25065622

## Sheet: Figure 2C-D
Source data Figure 2C - Comparison of CD4/CD8 ratios, the percentage of CXCR6+ cells within CD4 T cells, and the percentage of CAR+CXCR6+ cells within CD4 T cells between paired CSF and PBMC.
CD4/CD8 ratio	% CAR+GrzA+ CD4	% CAR+CXCR6+ CD4	Sample	group
4.16344	0	0	CSF-1	IIH
5.29231	0	0	CSF-2	IIH
2.77778	0	0	CSF-3	IIH
3.84821	0	0	CSF-4	IIH
4.65806	0	0	CSF-5	IIH
3.03004	0	0	CSF-6	IIH
11.5728	70.2	77.4	CSF-7	ICANS_onset
12.2178	na	68.2	CSF-8	ICANS_onset
0.785714	25.9	15.8	CSF-9	ICANS_onset
3.00191	81.5	73.2	CSF-10	ICANS_onset
1.34768	80.1	6.98	CSF-11	ICANS_onset
3.48428	25.7	8.74	CSF-12	ICANS_onset
5.09302	35.2	23.7	CSF-13	ICANS_onset
4.34005	0	0	PBMC-1	IIH
1.76069	0	0	PBMC-2	IIH
3.15503	0	0	PBMC-3	IIH
3.57472	0	0.00309	PBMC-4	IIH
2.83762	0	0	PBMC-5	IIH
3.39614	0	0	PBMC-6	IIH
1.05923	58.7	38.2	PBMC-7	ICANS_onset
2.74658	na	31.2	PBMC-8	ICANS_onset
1.42856	16.1	2.64	PBMC-9	ICANS_onset
0.584319	24.3	19.4	PBMC-10	ICANS_onset
0.513824	20.4	0.71	PBMC-11	ICANS_onset
0.456023	0.33	0.16	PBMC-12	ICANS_onset
0.570787	0.49	1.08	PBMC-13	ICANS_onset

## Sheet: Fig 2 E-G
Group	CSF CXCL16 (ng/ml)	CSF IL6 (pg/ml)	ICANS grade atLP
ICANS	9,55	386,00	4
ICANS	3,04	18,00	1
ICANS	3,13	n/a	1
ICANS	4,00	216,00	2
ICANS	3,09	34,00	2
ICANS	1,60	n/a	1
ICANS	3,80	n/a	1
ICANS	10,59	n/a	4
ICANS	5,20	538,00	2
ICANS	3,34	312,00	2
ICANS	8,95	799,00	2

[truncated: 27 more sheets: Figure 3E, S1B-D, Fig S2C, Fig S2D, Fig S3A, Fig S3B, Fig S3C, Fig S4, Fig S5B, Fig S5C, Fig S5D, Fig S5E, Fig S5F, Fig 5G-H, Fig S6A, Fig S6B, Fig S6C-1, Fig S6C-2, FigS7A-F, Fig S8C …]
